# Supplementary material for: Trans‐Omics Integration Reveals That the Kidney Contributes to Systemic Aging via Sexually Dimorphic Accumulation of Glycosphingolipids
Source: MedComm (2020). 2026 Mar 7;7(3):e70669. doi: 10.1002/mco2.70669 (PMC12966803; doi:10.1002/mco2.70669)
Supplement: Supplementary file 1 — Supporting information [file MCO2-7-e70669-s001.xlsx]

## Sheet: Table 1
Table S1 Overlapping differential metabolites across aging and CKD: 200 out of 280 differential plasma metabolites identified in our aging cohort were consistently increased in CKD.
Metabolites	age_Pvalue	FDR	age_coefficient	hmdbID	chebi_ID	Super_Class	Class	Sub_Class	Direct_Parent
Tryptophan 2-C-mannoside	6.94e-27	1.11097e-24	0.0353051	HMDB0240296	19232	Organoheterocyclic compounds	Indoles and derivatives	Indolyl carboxylic acids and derivatives	Indolyl carboxylic acids and derivatives
Succinyladenosine	2.14e-22	2.56448e-20	0.0327746	HMDB0000912	71169	Nucleosides, nucleotides, and analogues	Purine nucleosides	Not Available	Purine nucleosides
Phenylalanylaspartic acid	4.1e-22	3.93627e-20	0.0322526	HMDB0028991	73631	Organic acids and derivatives	Carboxylic acids and derivatives	Amino acids, peptides, and analogues	Dipeptides
3,3'-Thiobispropanoic acid	1.32e-21	1.0551e-19	0.0316834	HMDB0031162	165380	Organic acids and derivatives	Carboxylic acids and derivatives	Dicarboxylic acids and derivatives	Dicarboxylic acids and derivatives
Pseudouridine	3.42e-21	2.10646e-19	0.0319018	HMDB0000767	17802	Nucleosides, nucleotides, and analogues	Nucleoside and nucleotide analogues	Not Available	Nucleoside and nucleotide analogues
Citrulline	1.59e-19	8.47595e-18	0.0305528	HMDB0000904	16349	Organic acids and derivatives	Carboxylic acids and derivatives	Amino acids, peptides, and analogues	L-alpha-amino acids
N-Acetyl-L-alanine	1.3e-17	4.81486e-16	0.029403	HMDB0000766	40992	Organic acids and derivatives	Carboxylic acids and derivatives	Amino acids, peptides, and analogues	N-acyl-L-alpha-amino acids
Symmetric dimethylarginine	1.84e-17	6.29513e-16	0.0292664	HMDB0001539	17929	Organic acids and derivatives	Carboxylic acids and derivatives	Amino acids, peptides, and analogues	Arginine and derivatives
L-Cystine	2.03e-17	6.49972e-16	0.0289291	HMDB0000192	16283	Organic acids and derivatives	Carboxylic acids and derivatives	Amino acids, peptides, and analogues	L-cysteine-S-conjugates
N-Acetyl-L-aspartic acid	4.3e-17	1.2915e-15	0.0285924	HMDB0000812	21547	Organic acids and derivatives	Carboxylic acids and derivatives	Amino acids, peptides, and analogues	Aspartic acid and derivatives
Pantothenic acid	1.25e-15	3.3348e-14	0.0274737	HMDB0000210	46905	Organic oxygen compounds	Organooxygen compounds	Alcohols and polyols	Secondary alcohols
N-Acetylneuraminic acid	2.65e-15	6.69876e-14	0.0275363	HMDB0000230	45744	Organic oxygen compounds	Organooxygen compounds	Carbohydrates and carbohydrate conjugates	N-acylneuraminic acids
N-Formyl-L-methionine	5.96e-15	1.43027e-13	0.0269926	HMDB0001015	16552	Organic acids and derivatives	Carboxylic acids and derivatives	Amino acids, peptides, and analogues	Methionine and derivatives
N2,N2-Dimethylguanosine	1.19e-14	2.73115e-13	0.0262466	HMDB0004824	19289	Nucleosides, nucleotides, and analogues	Purine nucleosides	Not Available	Purine nucleosides
Aspartylphenylalanine	1.26e-14	2.75358e-13	0.0266546	HMDB0000706	73830	Organic acids and derivatives	Carboxylic acids and derivatives	Amino acids, peptides, and analogues	Peptides
Leucylproline	2.25e-14	4.7006e-13	0.0253258	HMDB0011175	73580	Organic acids and derivatives	Carboxylic acids and derivatives	Amino acids, peptides, and analogues	Dipeptides
1-Methylinosine	9.31e-14	1.86198e-12	0.0255932	HMDB0002721	19065	Nucleosides, nucleotides, and analogues	Purine nucleosides	Not Available	Purine nucleosides
1-Methylguanine	1.18e-13	2.26868e-12	0.0260544	HMDB0003282	21803	Organoheterocyclic compounds	Imidazopyrimidines	Purines and purine derivatives	6-oxopurines
N-Acetylvaline	1.67e-13	3.08346e-12	0.0257657	HMDB0011757	169985	Organic acids and derivatives	Carboxylic acids and derivatives	Amino acids, peptides, and analogues	Valine and derivatives
D-Glucuronic acid	1.98e-13	3.52729e-12	0.0257646	HMDB0000127	42717	Organic oxygen compounds	Organooxygen compounds	Carbohydrates and carbohydrate conjugates	Glucuronic acid derivatives
Urea	2.13e-13	3.64984e-12	0.025298	HMDB0000294	16199	Organic acids and derivatives	Organic carbonic acids and derivatives	Ureas	Ureas
N-methyl-L-glutamic Acid	2.74e-13	4.53011e-12	0.025672	HMDB0062660	16440	Organic acids and derivatives	Carboxylic acids and derivatives	Amino acids, peptides, and analogues	Glutamic acid and derivatives
Gluconic acid	8.71e-13	1.34868e-11	0.0250753	HMDB0000625	33198	Organic oxygen compounds	Organooxygen compounds	Carbohydrates and carbohydrate conjugates	Sugar acids and derivatives
Choline	1.27e-12	1.84459e-11	0.0250331	HMDB0000097	15354	Organic nitrogen compounds	Organonitrogen compounds	Quaternary ammonium salts	Cholines
1-(Hydroxymethyl)-5,5-dimethyl-2,4-imidazolidinedione	3.81e-12	5.38214e-11	0.023915	HMDB0031670	143246	Organoheterocyclic compounds	Azolidines	Imidazolidines	Hydantoins
N(2)-phenylacetyl-L-glutaminate	5.5e-12	7.53745e-11	0.0244044	HMDB0062645	8087	Organic acids and derivatives	Carboxylic acids and derivatives	Amino acids, peptides, and analogues	Glutamine and derivatives
1-Methylguanosine	7.98e-12	1.06371e-10	0.0242082	HMDB0001563	19062	Nucleosides, nucleotides, and analogues	Purine nucleosides	Not Available	Purine nucleosides
Methylsuccinic acid	1.46e-11	1.89588e-10	0.0239445	HMDB0001844	91316	Lipids and lipid-like molecules	Fatty Acyls	Fatty acids and conjugates	Methyl-branched fatty acids
2-methoxyacetaminophen sulfate	2.45e-11	3.08951e-10	0.0236836	HMDB0062550	82944	Organic acids and derivatives	Organic sulfuric acids and derivatives	Arylsulfates	Phenylsulfates
3-Pyridylacetic acid	6.67e-11	8.20586e-10	0.0230442	HMDB01538	86390	Organoheterocyclic compounds	Pyridines and derivatives	Not Available	Pyridines and derivatives
Methionine sulfone	8.66e-11	1.03912e-09	0.0227841	HMDB0062174	21363	Organic acids and derivatives	Carboxylic acids and derivatives	Amino acids, peptides, and analogues	L-alpha-amino acids
3-hydroxytetradecanoyl carnitine	9.04e-11	1.05881e-09	0.0230143	HMDB0061640	73063	Lipids and lipid-like molecules	Fatty Acyls	Fatty acid esters	Acyl carnitines
L-Kynurenine	1.58e-10	1.76675e-09	0.0224793	HMDB0000684	16946	Organic oxygen compounds	Organooxygen compounds	Carbonyl compounds	Alkyl-phenylketones
Trimethylamine N-oxide	1.93e-10	2.10864e-09	0.0227168	HMDB0000925	15724	Organic nitrogen compounds	Organonitrogen compounds	Aminoxides	Trialkyl amine oxides
p-Cresol glucuronide	2.08e-10	2.21811e-09	0.0226818	HMDB0011686	87986	Organic oxygen compounds	Organooxygen compounds	Carbohydrates and carbohydrate conjugates	Phenolic glycosides
3-Dehydroquinate	2.89e-10	3.01796e-09	0.0225044	HMDB0012710	17947	Organic acids and derivatives	Hydroxy acids and derivatives	Alpha hydroxy acids and derivatives	Alpha hydroxy acids and derivatives
4-Pyridoxic acid	4.87e-10	4.97112e-09	0.0221585	HMDB0000017	17405	Organoheterocyclic compounds	Pyridines and derivatives	Pyridinecarboxylic acids and derivatives	Pyridinecarboxylic acids
N-(3-acetamidopropyl)pyrrolidin-2-one	5.3e-10	5.30368e-09	0.0221469	HMDB0061384	133185	Organoheterocyclic compounds	Pyrrolidines	N-alkylpyrrolidines	N-alkylpyrrolidines
5-Hydroxyindoleacetic acid	1.01e-09	9.90875e-09	0.021859	HMDB0000763	27823	Organoheterocyclic compounds	Indoles and derivatives	Indolyl carboxylic acids and derivatives	Indole-3-acetic acid derivatives
FFA C22:5	1.53e-09	1.47091e-08	0.0212079	HMDB01976	65136	Lipids and lipid-like molecules	Fatty Acyls	Fatty acids and conjugates	Very long-chain fatty acids
Nocardicin C	1.92e-09	1.80885e-08	0.0209487	PubChem 96023704	81021	Organic acids and derivatives	Carboxylic acids and derivatives	Amino acids, peptides, and analogues	Oligopeptides
(3a,5b,7a)-23-Carboxy-7-hydroxy-24-norcholan-3-yl-b-D-Glucopyranosiduronic acid	2.98e-09	2.70004e-08	0.0211728	HMDB0002430	186636	Lipids and lipid-like molecules	Steroids and steroid derivatives	Steroidal glycosides	Steroid glucuronide conjugates
Beta-Citryl-L-glutamic acid	3.07e-09	2.72905e-08	0.021142	HMDB0013220	77065	Organic acids and derivatives	Carboxylic acids and derivatives	Amino acids, peptides, and analogues	Glutamic acid and derivatives
Porphobilinogen	6.17e-09	5.19371e-08	0.0205975	HMDB0000245	17381	Organic nitrogen compounds	Organonitrogen compounds	Amines	Aralkylamines
Sclareol	1.04e-08	8.44194e-08	0.0202323	HMDB0036827	9053	Lipids and lipid-like molecules	Prenol lipids	Diterpenoids	Diterpenoids
Phlorin	1.11e-08	8.87044e-08	0.0205464	HMDB0035589	52560	Organic oxygen compounds	Organooxygen compounds	Carbohydrates and carbohydrate conjugates	Phenolic glycosides
Acetylcholine	1.31e-08	1.0306e-07	0.0190992	HMDB0000895	15355	Organic nitrogen compounds	Organonitrogen compounds	Quaternary ammonium salts	Acyl cholines
D-1-Deoxy-erythro-hexo-2,3-diulose	1.63e-08	1.26285e-07	0.0203121	HMDB0029934	169148	Organic oxygen compounds	Organooxygen compounds	Carbohydrates and carbohydrate conjugates	Pentoses
Pyroglutamine	1.88e-08	1.42155e-07	0.015624	HMDB0062558	133469	Organic acids and derivatives	Carboxylic acids and derivatives	Amino acids, peptides, and analogues	Alpha amino acids and derivatives
14,15-DiHETrE	1.9e-08	1.42155e-07	0.0201166	HMDB0002265	63966	Lipids and lipid-like molecules	Fatty Acyls	Eicosanoids	Hydroxyeicosatrienoic acids
beta-D-Glucosamine	2.57e-08	1.90006e-07	0.0196771	HMDB30091	28393	Organic oxygen compounds	Organooxygen compounds	Carbohydrates and carbohydrate conjugates	Hexoses
L-Arginine	2.62e-08	1.90348e-07	0.0197386	HMDB0000517	16467	Organic acids and derivatives	Carboxylic acids and derivatives	Amino acids, peptides, and analogues	L-alpha-amino acids
Eicosadienoic acid	3.37e-08	2.37815e-07	0.0195438	HMDB0005060	73731	Lipids and lipid-like molecules	Fatty Acyls	Fatty acids and conjugates	Long-chain fatty acids
Benzoic acid	4.55e-08	3.16666e-07	0.0191453	HMDB0001870	30746	Benzenoids	Benzene and substituted derivatives	Benzoic acids and derivatives	Benzoic acids
Capryloylglycine	4.68e-08	3.17061e-07	0.0188716	HMDB0000832	74099	Organic acids and derivatives	Carboxylic acids and derivatives	Amino acids, peptides, and analogues	N-acyl-alpha amino acids
Leucyl-Aspartate	4.69e-08	3.17061e-07	0.0177512	HMDB0028925	74332	Organic acids and derivatives	Carboxylic acids and derivatives	Amino acids, peptides, and analogues	Dipeptides
Tiglylcarnitine	5.26e-08	3.50979e-07	0.0192856	HMDB0002366	85520	Lipids and lipid-like molecules	Fatty Acyls	Fatty acid esters	Acyl carnitines
Arachidonic acid	5.52e-08	3.62856e-07	0.0191476	HMDB0001043	15843	Lipids and lipid-like molecules	Fatty Acyls	Fatty acids and conjugates	Long-chain fatty acids
1-(beta-D-Ribofuranosyl)-1,4-dihydronicotinamide	6.09e-08	3.89856e-07	0.0194481	HMDB0011648	55458	Organic oxygen compounds	Organooxygen compounds	Carbohydrates and carbohydrate conjugates	Glycosylamines
L-Acetylcarnitine	8.88e-08	5.54892e-07	0.0192768	HMDB0000201	57589	Lipids and lipid-like molecules	Fatty Acyls	Fatty acid esters	Acyl carnitines
9,12-Hexadecadienoylcarnitine	8.9e-08	5.54892e-07	0.0193334	HMDB0013334	89745	Lipids and lipid-like molecules	Fatty Acyls	Fatty acid esters	Acyl carnitines
3-hydroxydodecanoyl carnitine	1.05e-07	6.38845e-07	0.0192083	HMDB0061638	73056	Lipids and lipid-like molecules	Fatty Acyls	Fatty acid esters	Acyl carnitines
2,4-Dihydroxybutanoic acid	1.11e-07	6.68014e-07	0.0174288	HMDB0000360	86348	Organic acids and derivatives	Hydroxy acids and derivatives	Short-chain hydroxy acids and derivatives	Short-chain hydroxy acids and derivatives
Oleic acid	1.28e-07	7.58025e-07	0.0188027	HMDB0000207	16196	Lipids and lipid-like molecules	Fatty Acyls	Fatty acids and conjugates	Long-chain fatty acids
5,8,11-Eicosatrienoic acid	1.55e-07	9.0817e-07	0.0185575	HMDB0010378	72865	Lipids and lipid-like molecules	Fatty Acyls	Fatty acids and conjugates	Long-chain fatty acids
Pyrocatechol glucuronide	3.02e-07	1.68417e-06	0.0182795	METLIN 1826	18135	Benzenoids	Phenols	Benzenediols	Catechols
cis-5-Tetradecenoylcarnitine	4.96e-07	2.70694e-06	0.0182434	HMDB0002014	73060	Lipids and lipid-like molecules	Fatty Acyls	Fatty acid esters	Acyl carnitines
(R)-3-hydroxybutyrylcarnitine	5.94e-07	3.20554e-06	0.0179179	HMDB0062735	84842	Lipids and lipid-like molecules	Fatty Acyls	Fatty acid esters	Acyl carnitines
N2-Acetylornithine	7.74e-07	4.0835e-06	0.01738	HMDB0003357	16543	Organic acids and derivatives	Carboxylic acids and derivatives	Amino acids, peptides, and analogues	N-acyl-L-alpha-amino acids
9-Hexadecenoylcarnitine	9.11e-07	4.75361e-06	0.0178395	HMDB0013207	88544	Lipids and lipid-like molecules	Fatty Acyls	Fatty acid esters	Acyl carnitines
Linoleic acid	9.23e-07	4.76545e-06	0.0174355	HMDB0000673	17351	Lipids and lipid-like molecules	Fatty Acyls	Lineolic acids and derivatives	Lineolic acids and derivatives
Xanthosine	1.05e-06	5.35681e-06	0.0174977	HMDB0000299	18107	Nucleosides, nucleotides, and analogues	Purine nucleosides	Not Available	Purine nucleosides
Tyrosyl-Glutamate	1.06e-06	5.36999e-06	0.0165793	HMDB0029104	74883	Organic acids and derivatives	Carboxylic acids and derivatives	Amino acids, peptides, and analogues	Dipeptides
L-Phenylalanine	1.24e-06	6.22448e-06	0.0176231	HMDB0000159	17295	Organic acids and derivatives	Carboxylic acids and derivatives	Amino acids, peptides, and analogues	Phenylalanine and derivatives
Creatinine	1.48e-06	7.34818e-06	0.0158261	HMDB0000562	16737	Organic acids and derivatives	Carboxylic acids and derivatives	Amino acids, peptides, and analogues	Alpha amino acids and derivatives
3-Methoxytyrosine	2.01e-06	9.85029e-06	0.0171688	HMDB0001434	172453	Organic acids and derivatives	Carboxylic acids and derivatives	Amino acids, peptides, and analogues	Tyrosine and derivatives
isomer of 3-hydroxyoctanoyl carnitine	2.51e-06	1.21477e-05	0.0169815	HMDB0061634	84100	Lipids and lipid-like molecules	Fatty Acyls	Fatty acid esters	Acyl carnitines
3-Hydroxyisovalerylcarnitine	2.61e-06	1.25085e-05	0.0169283	HMDB0061189	73027	Lipids and lipid-like molecules	Fatty Acyls	Fatty acid esters	Acyl carnitines
Phenylalanylphenylalanine	2.72e-06	1.29244e-05	0.0165561	HMDB0013302	72723	Organic acids and derivatives	Carboxylic acids and derivatives	Amino acids, peptides, and analogues	Dipeptides
2-Piperidinone	3.46e-06	1.61366e-05	0.0166324	HMDB0011749	77761	Organoheterocyclic compounds	Piperidines	Piperidinones	Piperidinones
Palmitoleic acid	4.11e-06	1.89901e-05	0.0161194	HMDB0003229	28716	Lipids and lipid-like molecules	Fatty Acyls	Fatty acids and conjugates	Long-chain fatty acids
N-lactoyl-Phenylalanine	5.31e-06	2.4045e-05	0.0159677	HMDB0062175	174217	Organic acids and derivatives	Carboxylic acids and derivatives	Amino acids, peptides, and analogues	Phenylalanine and derivatives
Thr Leu Phe Tyr	5.93e-06	2.65836e-05	0.0165217	METLIN 235178	NA	Organic acids and derivatives	Carboxylic acids and derivatives	Amino acids, peptides, and analogues	Oligopeptides
N1-Methyl-2-pyridone-5-carboxamide	6.51e-06	2.82878e-05	0.0164095	HMDB04193	27410	Organoheterocyclic compounds	Pyridines and derivatives	Pyridinecarboxylic acids and derivatives	Nicotinamides
Isobutyrylcarnitine	7.93e-06	3.36671e-05	0.0160867	HMDB0000736	84838	Lipids and lipid-like molecules	Fatty Acyls	Fatty acid esters	Acyl carnitines
Hippuric acid	8.94e-06	3.76356e-05	0.0160758	HMDB0000714	18089	Benzenoids	Benzene and substituted derivatives	Benzoic acids and derivatives	Hippuric acids
3b,4b,7a,12a-Tetrahydroxy-5b-cholanoic acid	9.47e-06	3.91943e-05	0.016145	HMDB0000311	181843	Lipids and lipid-like molecules	Steroids and steroid derivatives	Bile acids, alcohols and derivatives	Tetrahydroxy bile acids, alcohols and derivatives
L-gamma-glutamyl-L-isoleucine	1.29e-05	5.21279e-05	0.0140044	HMDB0011170	68434	Organic acids and derivatives	Carboxylic acids and derivatives	Amino acids, peptides, and analogues	Dipeptides
Arabinonic acid	1.44e-05	5.71154e-05	0.0156606	HMDB0000539	20912	Organic oxygen compounds	Organooxygen compounds	Carbohydrates and carbohydrate conjugates	Sugar acids and derivatives
Guanosine	1.78e-05	6.88866e-05	0.015674	HMDB0000133	16750	Nucleosides, nucleotides, and analogues	Purine nucleosides	Not Available	Purine nucleosides
3-Hydroxy-cis-5-tetradecenoylcarnitine	1.85e-05	7.10219e-05	0.0152473	HMDB0013330	89748	Lipids and lipid-like molecules	Fatty Acyls	Fatty acid esters	Acyl carnitines
Indolylacryloylglycine	2.03e-05	7.68378e-05	0.0154999	HMDB0006005	145761	Organic acids and derivatives	Carboxylic acids and derivatives	Amino acids, peptides, and analogues	N-acyl-alpha amino acids
Nornicotine	2.09e-05	7.85009e-05	0.0153137	HMDB0001126	28313	Organoheterocyclic compounds	Pyridines and derivatives	Pyrrolidinylpyridines	Pyrrolidinylpyridines
10-hydroxy-(2E,8E)-decadien-4-ynoic Acid	2.25e-05	8.35617e-05	0.0149196	HMDB0062773	72691	Lipids and lipid-like molecules	Fatty Acyls	Fatty acids and conjugates	Medium-chain fatty acids
3-(4-hydroxyphenyl)butanoic acid	2.4e-05	8.85448e-05	0.0148529	HMDB0141021	173861	Phenylpropanoids and polyketides	Phenylpropanoic acids	Phenylpropanoic acids	Phenylpropanoic acids
Methionine sulfoxide	3.25e-05	0.000118207	0.0150204	HMDB0002005	17016	Organic acids and derivatives	Carboxylic acids and derivatives	Amino acids, peptides, and analogues	L-alpha-amino acids
Docosahexaenoic acid	4.08e-05	0.000147333	0.0147346	HMDB0002183	28125	Lipids and lipid-like molecules	Fatty Acyls	Fatty acids and conjugates	Very long-chain fatty acids
3-Hydroxyoctanoic acid	4.35e-05	0.000154651	0.0148932	HMDB0001954	37098	Organic acids and derivatives	Hydroxy acids and derivatives	Medium-chain hydroxy acids and derivatives	Medium-chain hydroxy acids and derivatives
4-vinylphenol Sulfate	4.85e-05	0.000169865	0.013939	HMDB0062775	82931	Organic acids and derivatives	Organic sulfuric acids and derivatives	Arylsulfates	Phenylsulfates
LysoPE(16:1)	5.26e-05	0.000183055	0.0146486	HMDB0011504	145277	Lipids and lipid-like molecules	Glycerophospholipids	Glycerophosphoethanolamines	1-acyl-sn-glycero-3-phosphoethanolamines
cis-4-Decenoylcarnitine	5.59e-05	0.00019152	0.0144632	HMDB0240585	176703	Lipids and lipid-like molecules	Fatty Acyls	Fatty acid esters	Acyl carnitines
Taurine	6.97e-05	0.000235963	0.0141462	HMDB0000251	15891	Organic acids and derivatives	Organic sulfonic acids and derivatives	Organosulfonic acids and derivatives	Organosulfonic acids
3-Hydroxyhippuric acid	6.98e-05	0.000235963	0.0145818	HMDB0006116	70824	Benzenoids	Benzene and substituted derivatives	Benzoic acids and derivatives	Hippuric acids
Leucyl-phenylalanine	7.55e-05	0.000251738	0.0141526	HMDB0013243	73585	Organic acids and derivatives	Carboxylic acids and derivatives	Amino acids, peptides, and analogues	Dipeptides
L-Carnitine	8.33e-05	0.000270003	0.0141677	HMDB0000062	16347	Organic nitrogen compounds	Organonitrogen compounds	Quaternary ammonium salts	Carnitines
Alpha-Linolenic acid	8.74e-05	0.000281563	0.0141022	HMDB0001388	27432	Lipids and lipid-like molecules	Fatty Acyls	Lineolic acids and derivatives	Lineolic acids and derivatives
Cysteine-S-sulfate	9.28e-05	0.00029492	0.0140764	HMDB0000731	27891	Organic acids and derivatives	Carboxylic acids and derivatives	Amino acids, peptides, and analogues	S-sulfo-L-cysteines
Palmitic acid	0.000101293	0.000319873	0.0140651	HMDB0000220	15756	Lipids and lipid-like molecules	Fatty Acyls	Fatty acids and conjugates	Long-chain fatty acids
Acetylglycine	0.000112918	0.000351952	0.0138308	HMDB0000532	40410	Organic acids and derivatives	Carboxylic acids and derivatives	Amino acids, peptides, and analogues	N-acyl-alpha amino acids
3-Indolehydracrylic acid	0.000133898	0.000412592	0.0139089	HMDB0059765	89877	Organoheterocyclic compounds	Indoles and derivatives	Indolyl carboxylic acids and derivatives	Indolyl carboxylic acids and derivatives
Gamma-Glutamyl Glutamine	0.000134092	0.000412592	0.0139324	HMDB0028833	174613	Organic acids and derivatives	Carboxylic acids and derivatives	Amino acids, peptides, and analogues	Glutamine and derivatives
Biliverdin	0.000136295	0.000416698	0.0139839	HMDB01008	17033	Organoheterocyclic compounds	Tetrapyrroles and derivatives	Bilirubins	Bilirubins
3, 5-Tetradecadiencarnitine	0.000151373	0.000459867	0.0139171	HMDB0013331	89746	Lipids and lipid-like molecules	Fatty Acyls	Fatty acid esters	Acyl carnitines
S-Methyl-L-cysteinesulfoxide	0.00017642	0.000532588	0.0134873	HMDB0029432	137271	Organic acids and derivatives	Carboxylic acids and derivatives	Amino acids, peptides, and analogues	Alpha amino acids
Arachidyl carnitine	0.000185307	0.000555922	0.0136318	HMDB0006460	73100	Lipids and lipid-like molecules	Fatty Acyls	Fatty acid esters	Acyl carnitines
LysoPE(18:1)	0.000202833	0.00060472	0.0134608	HMDB0011505	145278	Lipids and lipid-like molecules	Glycerophospholipids	Glycerophosphoethanolamines	1-acyl-sn-glycero-3-phosphoethanolamines
Tetradecanoylcarnitine	0.000208345	0.00061732	0.0136313	HMDB0005066	84634	Lipids and lipid-like molecules	Fatty Acyls	Fatty acid esters	Acyl carnitines
Dodecanoylcarnitine	0.000210172	0.00061891	0.0136238	HMDB0002250	77086	Lipids and lipid-like molecules	Fatty Acyls	Fatty acid esters	Acyl carnitines
LysoPE(20:1)	0.000225574	0.000656215	0.0135329	HMDB0011484	183045	Lipids and lipid-like molecules	Glycerophospholipids	Glycerophosphoethanolamines	2-acyl-sn-glycero-3-phosphoethanolamines
3-hydroxydecanoyl carnitine	0.000235671	0.000681457	0.013506	HMDB0061636	174487	Lipids and lipid-like molecules	Fatty Acyls	Fatty acid esters	Acyl carnitines
2-Aminoheptanoate	0.000249287	0.000716514	0.0134671	HMDB0094649	40682	Organic acids and derivatives	Carboxylic acids and derivatives	Amino acids, peptides, and analogues	L-alpha-amino acids
p-Cresol sulfate	0.000276664	0.00078117	0.0133698	HMDB0011635	82914	Organic acids and derivatives	Organic sulfuric acids and derivatives	Arylsulfates	Phenylsulfates
Dodecanedioic acid	0.000279572	0.000784764	0.013298	HMDB0000623	4676	Lipids and lipid-like molecules	Fatty Acyls	Fatty acids and conjugates	Medium-chain fatty acids
12,15-Epoxy-13,14-dimethyleicosa-12,14,16-trienoic acid	0.000356965	0.000984731	0.0131364	HMDB0112073	187579	Lipids and lipid-like molecules	Fatty Acyls	Fatty acids and conjugates	Long-chain fatty acids
Butyrylcarnitine	0.000392506	0.00107047	0.0126457	HMDB0002013	21949	Lipids and lipid-like molecules	Fatty Acyls	Fatty acid esters	Acyl carnitines
3-hydroxyoctanoyl carnitine	0.000403822	0.00108896	0.0129415	HMDB0061634	84100	Lipids and lipid-like molecules	Fatty Acyls	Fatty acid esters	Acyl carnitines
Oxoadipic acid	0.000430702	0.00115495	0.0129599	HMDB0000225	15753	Organic acids and derivatives	Keto acids and derivatives	Medium-chain keto acids and derivatives	Medium-chain keto acids and derivatives
9-Methyluric acid	0.000433396	0.00115572	0.0127749	HMDB0001973	192169	Organoheterocyclic compounds	Imidazopyrimidines	Purines and purine derivatives	Xanthines
Xanthine	0.000475827	0.00126186	0.0128367	HMDB0000292	17712	Organoheterocyclic compounds	Imidazopyrimidines	Purines and purine derivatives	Xanthines
Hexanoylcarnitine	0.000490358	0.00129325	0.012819	HMDB0000705	70749	Lipids and lipid-like molecules	Fatty Acyls	Fatty acid esters	Acyl carnitines
4-(Butan-2-yl)cyclohexane-1-carboxylic acid	0.000541442	0.00142018	0.0127401	METLIN 706167	87689	Lipids and lipid-like molecules	Prenol lipids	Monoterpenoids	Menthane monoterpenoids
12-Methyltridecanoic acid	0.000562375	0.00146707	0.0123116	HMDB0031072	43722	Lipids and lipid-like molecules	Fatty Acyls	Fatty acids and conjugates	Long-chain fatty acids
4-Hydroxyphenylpyruvic acid	0.000587673	0.00152477	0.0124173	HMDB0000707	15999	Benzenoids	Benzene and substituted derivatives	Phenylpyruvic acid derivatives	Phenylpyruvic acid derivatives
Cinnamic acids	0.000620401	0.00160103	0.0116579	HMDB0000567	35699	Phenylpropanoids and polyketides	Cinnamic acids and derivatives	Cinnamic acids	Cinnamic acids
LysoPE(22:6)	0.000650343	0.00166933	0.0125369	HMDB0011526	72747	Lipids and lipid-like molecules	Glycerophospholipids	Glycerophosphoethanolamines	1-acyl-sn-glycero-3-phosphoethanolamines
sn2 LysoPE(16:0)	0.000794813	0.00200795	0.0123024	HMDB0011473	131743	Lipids and lipid-like molecules	Glycerophospholipids	Glycerophosphoethanolamines	2-acyl-sn-glycero-3-phosphoethanolamines
3-Hydroxydodecanoic acid	0.00090369	0.00227105	0.011965	HMDB0000387	36206	Organic acids and derivatives	Hydroxy acids and derivatives	Medium-chain hydroxy acids and derivatives	Medium-chain hydroxy acids and derivatives
2-Hydroxybutyric acid	0.000961073	0.00240268	0.0121283	HMDB0000008	50613	Organic acids and derivatives	Hydroxy acids and derivatives	Alpha hydroxy acids and derivatives	Alpha hydroxy acids and derivatives
Indolelactic acid	0.00107858	0.00266865	0.0107902	HMDB0000671	24813	Organoheterocyclic compounds	Indoles and derivatives	Indolyl carboxylic acids and derivatives	Indolyl carboxylic acids and derivatives
Prolylhydroxyproline	0.00109166	0.00268717	0.0119609	HMDB0006695	133733	Organic acids and derivatives	Carboxylic acids and derivatives	Amino acids, peptides, and analogues	Dipeptides
L-Glutamic acid	0.00123626	0.00302758	0.0115972	HMDB0000148	16015	Organic acids and derivatives	Carboxylic acids and derivatives	Amino acids, peptides, and analogues	Glutamic acid and derivatives
N-Acetylaspartylglutamic acid	0.00128925	0.00314132	0.0117184	HMDB0001067	73688	Organic acids and derivatives	Carboxylic acids and derivatives	Amino acids, peptides, and analogues	Dipeptides
9Z-Heptadecenoic acid	0.00130935	0.00315823	0.0116301	HMDB0062437	84328	Lipids and lipid-like molecules	Fatty Acyls	Fatty acids and conjugates	Long-chain fatty acids
Tyrosyl-Alanine	0.00136979	0.00328749	0.0116693	HMDB0029098	74879	Organic acids and derivatives	Carboxylic acids and derivatives	Amino acids, peptides, and analogues	Dipeptides
Paracetamol sulfate	0.00149421	0.00355061	0.0116565	HMDB0059911	32635	Organic acids and derivatives	Organic sulfuric acids and derivatives	Arylsulfates	Phenylsulfates
Dihydrocaffeic acid 3-sulfate	0.00159039	0.00376053	0.011568	HMDB0041721	176472	Organic acids and derivatives	Organic sulfuric acids and derivatives	Arylsulfates	Phenylsulfates
L-Octanoylcarnitine	0.00161592	0.00380217	0.0116376	HMDB0000791	18102	Lipids and lipid-like molecules	Fatty Acyls	Fatty acid esters	Acyl carnitines
L-Alanine	0.00164289	0.0038281	0.0113563	HMDB0000161	16977	Organic acids and derivatives	Carboxylic acids and derivatives	Amino acids, peptides, and analogues	Alanine and derivatives
Phenol sulphate	0.00172812	0.00400724	0.0115206	HMDB0060015	27905	Organic acids and derivatives	Organic sulfuric acids and derivatives	Arylsulfates	Phenylsulfates
Kynurenic acid	0.00178132	0.00411074	0.0113952	HMDB0000715	18344	Organoheterocyclic compounds	Quinolines and derivatives	Quinoline carboxylic acids	Quinoline carboxylic acids
Homovanillic acid sulfate	0.00182624	0.00419424	0.011506	HMDB0011719	88405	Organic acids and derivatives	Organic sulfuric acids and derivatives	Arylsulfates	Phenylsulfates
alpha-Carboxy-delta-decalactone	0.00187611	0.00428824	0.0114806	HMDB0030985	167948	Organoheterocyclic compounds	Lactones	Delta valerolactones	Delta valerolactones
Citramalic acid	0.00193704	0.00440654	0.011426	HMDB0000426	15584	Lipids and lipid-like molecules	Fatty Acyls	Fatty acids and conjugates	Hydroxy fatty acids
Hydroxyphenyllactic acid	0.00246601	0.00553125	0.00988204	HMDB0000755	17385	Phenylpropanoids and polyketides	Phenylpropanoic acids	Not Available	Phenylpropanoic acids
1-Methylhistidine	0.00255062	0.0056944	0.0105202	HMDB0000001	50599	Organic acids and derivatives	Carboxylic acids and derivatives	Amino acids, peptides, and analogues	Histidine and derivatives
LysoPE(16:0)	0.00280985	0.00624412	0.0109552	HMDB0011473	131743	Lipids and lipid-like molecules	Glycerophospholipids	Glycerophosphoethanolamines	2-acyl-sn-glycero-3-phosphoethanolamines
LysoPC(20:5)	0.0033201	0.00727692	0.010833	HMDB0010397	64559	Lipids and lipid-like molecules	Glycerophospholipids	Glycerophosphocholines	1-acyl-sn-glycero-3-phosphocholines
Hydroxytyrosol 4'-sulfate	0.0034418	0.00750938	0.0106597	HMDB0240532	189744	Organic acids and derivatives	Organic sulfuric acids and derivatives	Arylsulfates	Phenylsulfates
3-Hydroxybenzoic acid	0.00361034	0.00784146	0.0107593	HMDB0002466	30764	Benzenoids	Benzene and substituted derivatives	Benzoic acids and derivatives	Hydroxybenzoic acid derivatives
sn2 LysoPC(20:5)	0.003829	0.00827891	0.0106749	HMDB0010397	64559	Lipids and lipid-like molecules	Glycerophospholipids	Glycerophosphocholines	1-acyl-sn-glycero-3-phosphocholines
Valproic Acid	0.00437703	0.00942142	0.0105405	HMDB0001877	39867	Lipids and lipid-like molecules	Fatty Acyls	Fatty acids and conjugates	Methyl-branched fatty acids
O-decanoyl-L-carnitine	0.00463387	0.00992972	0.0104742	HMDB0062631	68830	Lipids and lipid-like molecules	Fatty Acyls	Fatty acid esters	Acyl carnitines
Valerylcarnitine	0.00473886	0.0101096	0.00968468	HMDB0013128	165624	Lipids and lipid-like molecules	Fatty Acyls	Fatty acid esters	Acyl carnitines
3-Oxotetradecanoic acid	0.00528357	0.0112217	0.0102195	HMDB0010730	37270	Lipids and lipid-like molecules	Fatty Acyls	Fatty acids and conjugates	Long-chain fatty acids
L-Glutamine	0.0055036	0.0116376	0.0101377	HMDB0000641	18050	Organic acids and derivatives	Carboxylic acids and derivatives	Amino acids, peptides, and analogues	L-alpha-amino acids
Glycolic acid	0.00556116	0.0116938	0.0101865	HMDB0000115	17497	Organic acids and derivatives	Hydroxy acids and derivatives	Alpha hydroxy acids and derivatives	Alpha hydroxy acids and derivatives
Chenodeoxycholic acid 3-sulfate	0.00557892	0.0116938	0.0102047	HMDB0002586	89060	Lipids and lipid-like molecules	Steroids and steroid derivatives	Bile acids, alcohols and derivatives	Monohydroxy bile acids, alcohols and derivatives
Capric acid	0.00597537	0.0124703	0.0101744	HMDB0000511	30813	Lipids and lipid-like molecules	Fatty Acyls	Fatty acids and conjugates	Medium-chain fatty acids
D-Glucose	0.00622035	0.0129254	0.0100726	HMDB0000122	15903	Organic oxygen compounds	Organooxygen compounds	Carbohydrates and carbohydrate conjugates	Hexoses
Eicosapentaenoic Acid	0.00631403	0.0130111	0.0101043	HMDB0001999	28364	Lipids and lipid-like molecules	Fatty Acyls	Fatty acids and conjugates	Long-chain fatty acids
(R)-3-Hydroxybutyric acid	0.0063158	0.0130111	0.0101062	HMDB0000011	17066	Organic acids and derivatives	Hydroxy acids and derivatives	Beta hydroxy acids and derivatives	Beta hydroxy acids and derivatives
5-Hydroxy-L-tryptophan	0.00678148	0.0138515	0.00971462	HMDB0000472	17780	Organoheterocyclic compounds	Indoles and derivatives	Tryptamines and derivatives	Serotonins
sn2 LysoPE(22:6)	0.00752929	0.0152492	0.00980441	HMDB0011526	72747	Lipids and lipid-like molecules	Glycerophospholipids	Glycerophosphoethanolamines	1-acyl-sn-glycero-3-phosphoethanolamines
Thymine	0.00772577	0.0155814	0.0097445	HMDB0000262	17821	Organoheterocyclic compounds	Diazines	Pyrimidines and pyrimidine derivatives	Hydroxypyrimidines
3-[3-(Sulfooxy)phenyl]propanoic acid	0.00819482	0.0164582	0.00971277	HMDB0094710	64414	Organic acids and derivatives	Organic sulfuric acids and derivatives	Arylsulfates	Phenylsulfates
Pipecolic acid	0.00838622	0.0167724	0.00960237	HMDB0000070	17964	Organic acids and derivatives	Carboxylic acids and derivatives	Amino acids, peptides, and analogues	Alpha amino acids
Isovalerylglycine	0.00867864	0.0172853	0.00971932	HMDB0000678	70984	Organic acids and derivatives	Carboxylic acids and derivatives	Amino acids, peptides, and analogues	N-acyl-alpha amino acids
Ribothymidine	0.00882645	0.017507	0.0094104	HMDB0000884	45996	Nucleosides, nucleotides, and analogues	Pyrimidine nucleosides	Not Available	Pyrimidine nucleosides
Tetrahydroaldosterone-3-glucuronide	0.00943793	0.0186428	0.00846126	HMDB0010357	88728	Lipids and lipid-like molecules	Steroids and steroid derivatives	Steroidal glycosides	Steroid glucuronide conjugates
Isomer 1 of imazamethabenz	0.00962009	0.0189248	0.00947326	HMDB0034885	138125	Organic acids and derivatives	Carboxylic acids and derivatives	Amino acids, peptides, and analogues	Alpha amino acids and derivatives
sn2 LysoPE(18:1)	0.00974831	0.0190987	0.00951916	HMDB0011505	145278	Lipids and lipid-like molecules	Glycerophospholipids	Glycerophosphoethanolamines	1-acyl-sn-glycero-3-phosphoethanolamines
2-(2,6-Dioxo-1,2,3,6-tetrahydropyrimidin-4-yl)ethane-1-sulfonic acid	0.0103255	0.0201473	0.00941521	METLIN 816036	NA	Organoheterocyclic compounds	Diazines	Pyrimidines and pyrimidine derivatives	Pyrimidones
4-(4'-Methyl[2,2'-bipyridin]-4-yl)butanoic acid	0.010709	0.020811	0.00933811	METLIN 714187	NA	Organoheterocyclic compounds	Pyridines and derivatives	Bipyridines and oligopyridines	Bipyridines and oligopyridines
gamma-Glutamylleucine	0.013188	0.02522	0.00759607	HMDB0011171	181242	Organic acids and derivatives	Carboxylic acids and derivatives	Amino acids, peptides, and analogues	Dipeptides
3-Hydroxycapric acid	0.0135979	0.0259008	0.00893692	HMDB0002203	132983	Organic acids and derivatives	Hydroxy acids and derivatives	Medium-chain hydroxy acids and derivatives	Medium-chain hydroxy acids and derivatives
Deoxycholic acid 3-glucuronide	0.0218023	0.0403597	0.00827566	HMDB0002596	145757	Lipids and lipid-like molecules	Steroids and steroid derivatives	Steroidal glycosides	Steroid glucuronide conjugates
D-Phenyllactic acid	0.0218615	0.0403597	0.00848466	HMDB0000563	43065	Phenylpropanoids and polyketides	Phenylpropanoic acids	Not Available	Phenylpropanoic acids
L-Palmitoylcarnitine	0.0224359	0.0412613	0.00843628	HMDB0000222	17490	Lipids and lipid-like molecules	Fatty Acyls	Fatty acid esters	Acyl carnitines
sn2 LysoPC(22:5)	0.0228578	0.0418768	0.00842476	HMDB0010402	74348	Lipids and lipid-like molecules	Glycerophospholipids	Glycerophosphocholines	1-acyl-sn-glycero-3-phosphocholines
Hydroquinone sulfate	0.0240095	0.0438196	0.0083701	HMDB0240263	71062	Organic acids and derivatives	Organic sulfuric acids and derivatives	Arylsulfates	Phenylsulfates
3-Methylglutarylcarnitine	0.0259599	0.0470217	0.00825591	HMDB0000552	70857	Lipids and lipid-like molecules	Fatty Acyls	Fatty acid esters	Acyl carnitines
Dihydrouracil	0.0307208	0.0550222	0.00801697	HMDB0000076	15901	Organoheterocyclic compounds	Diazines	Pyrimidines and pyrimidine derivatives	Pyrimidones
9-Decenoylcarnitine	0.0343806	0.0611211	0.00780221	HMDB0013205	88543	Lipids and lipid-like molecules	Fatty Acyls	Fatty acid esters	Acyl carnitines
2,6-Dihydroxybenzoic acid	0.0354378	0.0626168	0.00780045	HMDB0013676	68465	Benzenoids	Benzene and substituted derivatives	Benzoic acids and derivatives	Salicylic acids
N-acetyltryptophan	0.0363568	0.063924	0.00708503	HMDB0013713	74640	Organic acids and derivatives	Carboxylic acids and derivatives	Amino acids, peptides, and analogues	N-acyl-L-alpha-amino acids
Propionylcarnitine	0.038603	0.0676257	0.00745162	HMDB0000824	53210	Lipids and lipid-like molecules	Fatty Acyls	Fatty acid esters	Acyl carnitines
Hydroxyisocaproic acid	0.0430424	0.0745861	0.00751512	HMDB0000746	44510	Lipids and lipid-like molecules	Fatty Acyls	Fatty acids and conjugates	Hydroxy fatty acids
Citric acid	0.0466693	0.08058	0.00732732	HMDB0000094	30769	Organic acids and derivatives	Carboxylic acids and derivatives	Tricarboxylic acids and derivatives	Tricarboxylic acids and derivatives
2-trans,4-cis-Decadienoylcarnitine	0.0470397	0.0809285	0.00734338	HMDB0013325	177713	Lipids and lipid-like molecules	Fatty Acyls	Fatty acid esters	Acyl carnitines
LysoPE(20:4)	0.0493066	0.0845256	0.00730663	HMDB0011487	72741	Lipids and lipid-like molecules	Glycerophospholipids	Glycerophosphoethanolamines	2-acyl-sn-glycero-3-phosphoethanolamines

## Sheet: Table 2
Table S2 List of 280 age-related metabolites identified by linear regression. Unsupervised hierarchical clustering categorized plasma metabolites into 9 distinct clusters based on temporal trajectories.
Metabolites	Cluster	Super_Class	Class	Sub_Class	Direct_Parent
(25R)-11alpha,20,26-trihydroxyecdysone	7	Lipids and lipid-like molecules	Steroids and steroid derivatives	Bile acids, alcohols and derivatives	Hydroxy bile acids, alcohols and derivatives
(3a,5b,7a)-23-Carboxy-7-hydroxy-24-norcholan-3-yl-b-D-Glucopyranosiduronic acid	2	Lipids and lipid-like molecules	Steroids and steroid derivatives	Steroidal glycosides	Steroid glucuronide conjugates
(R)-3-Hydroxybutyric acid	8	Organic acids and derivatives	Hydroxy acids and derivatives	Beta hydroxy acids and derivatives	Beta hydroxy acids and derivatives
(R)-3-hydroxybutyrylcarnitine	4	Lipids and lipid-like molecules	Fatty Acyls	Fatty acid esters	Acyl carnitines
[2-({4,5-dihydroxy-2-[4-(7-hydroxy-4-oxo-3,4-dihydro-2H-1-benzopyran-2-yl)phenoxy]-6-(hydroxymethyl)oxan-3-yl}oxy)-4-hydroxy-4-(hydroxymethyl)oxolan-3-yl]oxidanesulfonic acid	3	Not Available	Not Available	Not Available	Not Available
[3-(4-methoxyphenyl)propoxy]sulfonic acid	5	Benzenoids	Phenol ethers	Anisoles	Anisoles
1-(beta-D-Ribofuranosyl)-1,4-dihydronicotinamide	3	Organic oxygen compounds	Organooxygen compounds	Carbohydrates and carbohydrate conjugates	Glycosylamines
1-(Hydroxymethyl)-5,5-dimethyl-2,4-imidazolidinedione	3	Organoheterocyclic compounds	Azolidines	Imidazolidines	Hydantoins
1,2-Diacylglycerol-LD-PI-pool	9	Benzenoids	Benzene and substituted derivatives	Not Available	Benzene and substituted derivatives
10-hydroxy-(2E,8E)-decadien-4-ynoic Acid	6	Lipids and lipid-like molecules	Fatty Acyls	Fatty acids and conjugates	Medium-chain fatty acids
12,15-Epoxy-13,14-dimethyleicosa-12,14,16-trienoic acid	8	Lipids and lipid-like molecules	Fatty Acyls	Fatty acids and conjugates	Long-chain fatty acids
12-Methyltridecanoic acid	8	Lipids and lipid-like molecules	Fatty Acyls	Fatty acids and conjugates	Long-chain fatty acids
12S-HHT	7	Lipids and lipid-like molecules	Fatty Acyls	Fatty acids and conjugates	Long-chain fatty acids
14,15-DiHETrE	8	Lipids and lipid-like molecules	Fatty Acyls	Eicosanoids	Hydroxyeicosatrienoic acids
16alpha-Hydroxy DHEA 3-sulfate	7	Lipids and lipid-like molecules	Steroids and steroid derivatives	Sulfated steroids	Sulfated steroids
1H-Indole-3-carboxaldehyde	9	Organoheterocyclic compounds	Indoles and derivatives	Indoles	Indoles
1-Methylguanine	3	Organoheterocyclic compounds	Imidazopyrimidines	Purines and purine derivatives	6-oxopurines
1-Methylguanosine	2	Nucleosides, nucleotides, and analogues	Purine nucleosides	Not Available	Purine nucleosides
1-Methylhistidine	3	Organic acids and derivatives	Carboxylic acids and derivatives	Amino acids, peptides, and analogues	Histidine and derivatives
1-Methylinosine	3	Nucleosides, nucleotides, and analogues	Purine nucleosides	Not Available	Purine nucleosides
1-methylnicotinamide	9	Organoheterocyclic compounds	Pyridines and derivatives	Pyridinecarboxylic acids and derivatives	Nicotinamides
2-(2,6-Dioxo-1,2,3,6-tetrahydropyrimidin-4-yl)ethane-1-sulfonic acid	8	Organoheterocyclic compounds	Diazines	Pyrimidines and pyrimidine derivatives	Pyrimidones
2',4',6'-Trihydroxyacetophenone	5	Organic oxygen compounds	Organooxygen compounds	Carbonyl compounds	Alkyl-phenylketones
2,4-dihydroxy-3-methoxybenzoic acid	5	Benzenoids	Benzene and substituted derivatives	Benzoic acids and derivatives	M-methoxybenzoic acids and derivatives
2,4-Dihydroxybutanoic acid	3	Organic acids and derivatives	Hydroxy acids and derivatives	Short-chain hydroxy acids and derivatives	Short-chain hydroxy acids and derivatives
2,6 Dimethylheptanoyl carnitine	5	Lipids and lipid-like molecules	Fatty Acyls	Fatty acid esters	Acyl carnitines
2,6-Dihydroxybenzoic acid	2	Benzenoids	Benzene and substituted derivatives	Benzoic acids and derivatives	Salicylic acids
23S,25,26-Trihydroxyvitamin D3	7	Lipids and lipid-like molecules	Steroids and steroid derivatives	Vitamin D and derivatives	Vitamin D and derivatives
27-Norcholestanehexol	7	Lipids and lipid-like molecules	Steroids and steroid derivatives	Bile acids, alcohols and derivatives	Pentahydroxy bile acids, alcohols and derivatives
2-Aminoheptanoate	4	Organic acids and derivatives	Carboxylic acids and derivatives	Amino acids, peptides, and analogues	L-alpha-amino acids
2-Hydroxy-2-methylbutyric acid	1	Lipids and lipid-like molecules	Fatty Acyls	Fatty acids and conjugates	Hydroxy fatty acids
2-hydroxy-3-(sulfooxy)benzoic acid	9	Organic acids and derivatives	Organic sulfuric acids and derivatives	Arylsulfates	Phenylsulfates
2-Hydroxybutyric acid	8	Organic acids and derivatives	Hydroxy acids and derivatives	Alpha hydroxy acids and derivatives	Alpha hydroxy acids and derivatives
2-methoxyacetaminophen sulfate	3	Organic acids and derivatives	Organic sulfuric acids and derivatives	Arylsulfates	Phenylsulfates
2-methyl-11-oxopyrido[2,1-b]quinazoline-6-carboxylic acid	5	Organoheterocyclic compounds	Pyridopyrimidines	Pyridopyrimidines	Pyridopyrimidines
2-Methyl-3-ketovaleric acid	5	Organic acids and derivatives	Keto acids and derivatives	Short-chain keto acids and derivatives	Short-chain keto acids and derivatives
2-Methylbutyrylglycine	5	Organic acids and derivatives	Carboxylic acids and derivatives	Amino acids, peptides, and analogues	N-acyl-alpha amino acids
2-Methylnicotinamide	9	Organoheterocyclic compounds	Pyridines and derivatives	Pyridinecarboxylic acids and derivatives	Nicotinamides
2-Piperidinone	6	Organoheterocyclic compounds	Piperidines	Piperidinones	Piperidinones
2-trans,4-cis-Decadienoylcarnitine	4	Lipids and lipid-like molecules	Fatty Acyls	Fatty acid esters	Acyl carnitines
3-(4-hydroxyphenyl)butanoic acid	6	Phenylpropanoids and polyketides	Phenylpropanoic acids	Phenylpropanoic acids	Phenylpropanoic acids
3, 5-Tetradecadiencarnitine	4	Lipids and lipid-like molecules	Fatty Acyls	Fatty acid esters	Acyl carnitines
3,3'-Thiobispropanoic acid	3	Organic acids and derivatives	Carboxylic acids and derivatives	Dicarboxylic acids and derivatives	Dicarboxylic acids and derivatives
3-[3-(Sulfooxy)phenyl]propanoic acid	2	Organic acids and derivatives	Organic sulfuric acids and derivatives	Arylsulfates	Phenylsulfates
3'-AMP	9	Nucleosides, nucleotides, and analogues	Ribonucleoside 3'-phosphates	Not Available	Ribonucleoside 3'-phosphates
3b,4b,7a,12a-Tetrahydroxy-5b-cholanoic acid	2	Lipids and lipid-like molecules	Steroids and steroid derivatives	Bile acids, alcohols and derivatives	Tetrahydroxy bile acids, alcohols and derivatives
3-Dehydroquinate	2	Organic acids and derivatives	Hydroxy acids and derivatives	Alpha hydroxy acids and derivatives	Alpha hydroxy acids and derivatives
3-Hydroxybenzoic acid	2	Benzenoids	Benzene and substituted derivatives	Benzoic acids and derivatives	Hydroxybenzoic acid derivatives
3-Hydroxycapric acid	3	Organic acids and derivatives	Hydroxy acids and derivatives	Medium-chain hydroxy acids and derivatives	Medium-chain hydroxy acids and derivatives
3-Hydroxy-cis-5-tetradecenoylcarnitine	3	Lipids and lipid-like molecules	Fatty Acyls	Fatty acid esters	Acyl carnitines
3-hydroxydecanoyl carnitine	4	Lipids and lipid-like molecules	Fatty Acyls	Fatty acid esters	Acyl carnitines
3-Hydroxydodecanoic acid	8	Organic acids and derivatives	Hydroxy acids and derivatives	Medium-chain hydroxy acids and derivatives	Medium-chain hydroxy acids and derivatives
3-hydroxydodecanoyl carnitine	4	Lipids and lipid-like molecules	Fatty Acyls	Fatty acid esters	Acyl carnitines
3-Hydroxyhippuric acid	2	Benzenoids	Benzene and substituted derivatives	Benzoic acids and derivatives	Hippuric acids
3-Hydroxyisovalerylcarnitine	3	Lipids and lipid-like molecules	Fatty Acyls	Fatty acid esters	Acyl carnitines
3-Hydroxyoctanoic acid	8	Organic acids and derivatives	Hydroxy acids and derivatives	Medium-chain hydroxy acids and derivatives	Medium-chain hydroxy acids and derivatives
3-hydroxyoctanoyl carnitine	4	Lipids and lipid-like molecules	Fatty Acyls	Fatty acid esters	Acyl carnitines
3-hydroxytetradecanoyl carnitine	4	Lipids and lipid-like molecules	Fatty Acyls	Fatty acid esters	Acyl carnitines
3-Indolehydracrylic acid	2	Organoheterocyclic compounds	Indoles and derivatives	Indolyl carboxylic acids and derivatives	Indolyl carboxylic acids and derivatives
3-Methoxytyrosine	2	Organic acids and derivatives	Carboxylic acids and derivatives	Amino acids, peptides, and analogues	Tyrosine and derivatives
3-methyl-2-Quinoxalinone	9	Organoheterocyclic compounds	Diazanaphthalenes	Benzodiazines	Quinoxalines
3-Methylglutarylcarnitine	3	Lipids and lipid-like molecules	Fatty Acyls	Fatty acid esters	Acyl carnitines
3-Oxohexanoic acid	5	Organic acids and derivatives	Keto acids and derivatives	Medium-chain keto acids and derivatives	Medium-chain keto acids and derivatives
3-Oxotetradecanoic acid	8	Lipids and lipid-like molecules	Fatty Acyls	Fatty acids and conjugates	Long-chain fatty acids
3-Pyridylacetic acid	2	Organoheterocyclic compounds	Pyridines and derivatives	Not Available	Pyridines and derivatives
4-(4'-Methyl[2,2'-bipyridin]-4-yl)butanoic acid	6	Organoheterocyclic compounds	Pyridines and derivatives	Bipyridines and oligopyridines	Bipyridines and oligopyridines
3PG/2PG	9	Glyceric_acid_Monoalkyl phosphate_Alpha-hydroxy acid_Hydroxy acid_Monosaccharide_Organic phosphoric acid derivative_Phosphoric acid ester_Alkyl phosphate_Secondary alcohol_Monocarboxylic acid or derivatives_Carboxylic acid derivative_Carboxylic acid_Alcohol_Carbonyl group_Organic oxide_Hydrocarbon derivative_Aliphatic acyclic compound	Monoalkyl phosphates _Monosaccharides _Alpha hydroxy acids and derivatives _Secondary alcohols _Monocarboxylic acids and derivatives _Carboxylic acids _Organic oxides _Hydrocarbon derivatives _Carbonyl compounds	Organic compounds	Organic oxygen compounds
4-(Butan-2-yl)cyclohexane-1-carboxylic acid	2	Lipids and lipid-like molecules	Prenol lipids	Monoterpenoids	Menthane monoterpenoids
4,8 Dimethylnonanoyl carnitine	5	Lipids and lipid-like molecules	Fatty Acyls	Fatty acid esters	Acyl carnitines
4-Hydroxyphenylpyruvic acid	6	Benzenoids	Benzene and substituted derivatives	Phenylpyruvic acid derivatives	Phenylpyruvic acid derivatives
4-Pyridoxic acid	2	Organoheterocyclic compounds	Pyridines and derivatives	Pyridinecarboxylic acids and derivatives	Pyridinecarboxylic acids
4-vinylphenol Sulfate	3	Organic acids and derivatives	Organic sulfuric acids and derivatives	Arylsulfates	Phenylsulfates
5,8,11-Eicosatrienoic acid	8	Lipids and lipid-like molecules	Fatty Acyls	Fatty acids and conjugates	Long-chain fatty acids
5-alpha-Dihydrotestosterone glucuronide	7	Lipids and lipid-like molecules	Steroids and steroid derivatives	Steroidal glycosides	Steroid glucuronide conjugates
5alpha-Pregnan-3beta,20beta-diol 20-sulfate	5	Lipids and lipid-like molecules	Steroids and steroid derivatives	Sulfated steroids	Sulfated steroids
5-Hydroxyindoleacetic acid	2	Organoheterocyclic compounds	Indoles and derivatives	Indolyl carboxylic acids and derivatives	Indole-3-acetic acid derivatives
5-Hydroxy-L-tryptophan	5	Organoheterocyclic compounds	Indoles and derivatives	Tryptamines and derivatives	Serotonins
7-Hydroxyheptaphylline	7	Organoheterocyclic compounds	Indoles and derivatives	Carbazoles	Carbazoles
9,12-Hexadecadienoylcarnitine	4	Lipids and lipid-like molecules	Fatty Acyls	Fatty acid esters	Acyl carnitines
9-Decenoylcarnitine	4	Lipids and lipid-like molecules	Fatty Acyls	Fatty acid esters	Acyl carnitines
9-Hexadecenoylcarnitine	4	Lipids and lipid-like molecules	Fatty Acyls	Fatty acid esters	Acyl carnitines
9-Methyluric acid	3	Organoheterocyclic compounds	Imidazopyrimidines	Purines and purine derivatives	Xanthines
9Z-Heptadecenoic acid	8	Lipids and lipid-like molecules	Fatty Acyls	Fatty acids and conjugates	Long-chain fatty acids
Acetylcholine	3	Organic nitrogen compounds	Organonitrogen compounds	Quaternary ammonium salts	Acyl cholines
Acetylglycine	8	Organic acids and derivatives	Carboxylic acids and derivatives	Amino acids, peptides, and analogues	N-acyl-alpha amino acids
alpha-Carboxy-delta-decalactone	3	Organoheterocyclic compounds	Lactones	Delta valerolactones	Delta valerolactones
Alpha-Linolenic acid	8	Lipids and lipid-like molecules	Fatty Acyls	Lineolic acids and derivatives	Lineolic acids and derivatives
Androsterone glucuronide	7	Lipids and lipid-like molecules	Steroids and steroid derivatives	Steroidal glycosides	Steroid glucuronide conjugates
Androsterone sulfate	7	Lipids and lipid-like molecules	Steroids and steroid derivatives	Sulfated steroids	Sulfated steroids
Arabinonic acid	2	Organic oxygen compounds	Organooxygen compounds	Carbohydrates and carbohydrate conjugates	Sugar acids and derivatives
Arachidonic acid	8	Lipids and lipid-like molecules	Fatty Acyls	Fatty acids and conjugates	Long-chain fatty acids
Arachidonoylcarnitine	5	Lipids and lipid-like molecules	Fatty Acyls	Fatty acid esters	Acyl carnitines
Arachidyl carnitine	4	Lipids and lipid-like molecules	Fatty Acyls	Fatty acid esters	Acyl carnitines
Aspartyl-Glutamate	9	Organic acids and derivatives	Carboxylic acids and derivatives	Amino acids, peptides, and analogues	Dipeptides
Aspartylphenylalanine	6	Organic acids and derivatives	Carboxylic acids and derivatives	Amino acids, peptides, and analogues	Peptides
Aspartyl-Threonine	9	Organic acids and derivatives	Carboxylic acids and derivatives	Amino acids, peptides, and analogues	Dipeptides
Benzoic acid	5	Benzenoids	Benzene and substituted derivatives	Benzoic acids and derivatives	Benzoic acids
Beta-Citryl-L-glutamic acid	6	Organic acids and derivatives	Carboxylic acids and derivatives	Amino acids, peptides, and analogues	Glutamic acid and derivatives
beta-D-Glucosamine	3	Organic oxygen compounds	Organooxygen compounds	Carbohydrates and carbohydrate conjugates	Hexoses
Biliverdin	2	Organoheterocyclic compounds	Tetrapyrroles and derivatives	Bilirubins	Bilirubins
Butyrylcarnitine	2	Lipids and lipid-like molecules	Fatty Acyls	Fatty acid esters	Acyl carnitines
C13:0 Carnitine	5	Lipids and lipid-like molecules	Fatty Acyls	Fatty acid esters	Acyl carnitines
C17 Sphingosine-1-phosphate	5	Organic acids and derivatives	Organic phosphoric acids and derivatives	Phosphate esters	Phosphoethanolamines
Capric acid	4	Lipids and lipid-like molecules	Fatty Acyls	Fatty acids and conjugates	Medium-chain fatty acids
Capryloylglycine	3	Organic acids and derivatives	Carboxylic acids and derivatives	Amino acids, peptides, and analogues	N-acyl-alpha amino acids
Carnosine	5	Organic acids and derivatives	Peptidomimetics	Hybrid peptides	Hybrid peptides
Chenodeoxycholic acid 3-sulfate	2	Lipids and lipid-like molecules	Steroids and steroid derivatives	Bile acids, alcohols and derivatives	Monohydroxy bile acids, alcohols and derivatives
Choline	2	Organic nitrogen compounds	Organonitrogen compounds	Quaternary ammonium salts	Cholines
Cinnamic acids	1	Phenylpropanoids and polyketides	Cinnamic acids and derivatives	Cinnamic acids	Cinnamic acids
cis-4-Decenoylcarnitine	4	Lipids and lipid-like molecules	Fatty Acyls	Fatty acid esters	Acyl carnitines
cis-5-Tetradecenoylcarnitine	4	Lipids and lipid-like molecules	Fatty Acyls	Fatty acid esters	Acyl carnitines
cis-gondoic acid	5	Lipids and lipid-like molecules	Fatty Acyls	Fatty acids and conjugates	Long-chain fatty acids
Citramalic acid	2	Lipids and lipid-like molecules	Fatty Acyls	Fatty acids and conjugates	Hydroxy fatty acids
Citric acid	5	Organic acids and derivatives	Carboxylic acids and derivatives	Tricarboxylic acids and derivatives	Tricarboxylic acids and derivatives
Citrulline	3	Organic acids and derivatives	Carboxylic acids and derivatives	Amino acids, peptides, and analogues	L-alpha-amino acids
Creatinine	3	Organic acids and derivatives	Carboxylic acids and derivatives	Amino acids, peptides, and analogues	Alpha amino acids and derivatives
Cysteineglutathione disulfide	5	Organic acids and derivatives	Carboxylic acids and derivatives	Amino acids, peptides, and analogues	Oligopeptides
Cysteine-S-sulfate	3	Organic acids and derivatives	Carboxylic acids and derivatives	Amino acids, peptides, and analogues	S-sulfo-L-cysteines
D-1-Deoxy-erythro-hexo-2,3-diulose	6	Organic oxygen compounds	Organooxygen compounds	Carbohydrates and carbohydrate conjugates	Pentoses
Deoxycholic acid 3-glucuronide	2	Lipids and lipid-like molecules	Steroids and steroid derivatives	Steroidal glycosides	Steroid glucuronide conjugates
D-Glucose	6	Organic oxygen compounds	Organooxygen compounds	Carbohydrates and carbohydrate conjugates	Hexoses
D-Glucuronic acid	3	Organic oxygen compounds	Organooxygen compounds	Carbohydrates and carbohydrate conjugates	Glucuronic acid derivatives
DHEAS	7	Lipids and lipid-like molecules	Steroids and steroid derivatives	Sulfated steroids	Sulfated steroids
Dihydrocaffeic acid 3-sulfate	8	Organic acids and derivatives	Organic sulfuric acids and derivatives	Arylsulfates	Phenylsulfates
Dihydrouracil	6	Organoheterocyclic compounds	Diazines	Pyrimidines and pyrimidine derivatives	Pyrimidones
Dityrosine	5	Lignans, neolignans and related compounds	Not Available	Not Available	Lignans, neolignans and related compounds
Docosahexaenoic acid	8	Lipids and lipid-like molecules	Fatty Acyls	Fatty acids and conjugates	Very long-chain fatty acids
Dodecanedioic acid	2	Lipids and lipid-like molecules	Fatty Acyls	Fatty acids and conjugates	Medium-chain fatty acids
Dodecanoylcarnitine	4	Lipids and lipid-like molecules	Fatty Acyls	Fatty acid esters	Acyl carnitines
D-Phenyllactic acid	2	Phenylpropanoids and polyketides	Phenylpropanoic acids	Not Available	Phenylpropanoic acids
Edetic Acid	9	Organic acids and derivatives	Carboxylic acids and derivatives	Tetracarboxylic acids and derivatives	Tetracarboxylic acids and derivatives
Eicosadienoic acid	8	Lipids and lipid-like molecules	Fatty Acyls	Fatty acids and conjugates	Long-chain fatty acids
Eicosapentaenoic Acid	2	Lipids and lipid-like molecules	Fatty Acyls	Fatty acids and conjugates	Long-chain fatty acids
Epiandrosterone Sulfate	7	Lipids and lipid-like molecules	Steroids and steroid derivatives	Sulfated steroids	Sulfated steroids
Etiocholanolone glucuronide	7	Lipids and lipid-like molecules	Steroids and steroid derivatives	Steroidal glycosides	Steroid glucuronide conjugates
FFA C22:5	8	Lipids and lipid-like molecules	Fatty Acyls	Fatty acids and conjugates	Very long-chain fatty acids
Gamma-Glutamyl Glutamine	6	Organic acids and derivatives	Carboxylic acids and derivatives	Amino acids, peptides, and analogues	Glutamine and derivatives
gamma-Glutamylalanine	9	Organic acids and derivatives	Carboxylic acids and derivatives	Amino acids, peptides, and analogues	Dipeptides
gamma-Glutamylleucine	1	Organic acids and derivatives	Carboxylic acids and derivatives	Amino acids, peptides, and analogues	Dipeptides
Glu His Gln Lys	9	Organic acids and derivatives	Carboxylic acids and derivatives	Amino acids, peptides, and analogues	Oligopeptides
Gluconic acid	3	Organic oxygen compounds	Organooxygen compounds	Carbohydrates and carbohydrate conjugates	Sugar acids and derivatives
Glutamylthreonine	9	Organic acids and derivatives	Carboxylic acids and derivatives	Amino acids, peptides, and analogues	Dipeptides
Glycerophosphocholine	5	Lipids and lipid-like molecules	Glycerophospholipids	Glycerophosphocholines	Glycerophosphocholines
Glycolic acid	2	Organic acids and derivatives	Hydroxy acids and derivatives	Alpha hydroxy acids and derivatives	Alpha hydroxy acids and derivatives
Glycylhydroxyproline	9	Organic acids and derivatives	Carboxylic acids and derivatives	Amino acids, peptides, and analogues	Dipeptides
Glyoxylic acid	9	Organic acids and derivatives	Carboxylic acids and derivatives	Carboxylic acids	Carboxylic acids
Guanosine	2	Nucleosides, nucleotides, and analogues	Purine nucleosides	Not Available	Purine nucleosides
Guanosine monophosphate	9	Nucleosides, nucleotides, and analogues	Purine nucleotides	Purine ribonucleotides	Purine ribonucleoside monophosphates
Hexanoylcarnitine	4	Lipids and lipid-like molecules	Fatty Acyls	Fatty acid esters	Acyl carnitines
Hippuric acid	2	Benzenoids	Benzene and substituted derivatives	Benzoic acids and derivatives	Hippuric acids
Homovanillic acid sulfate	8	Organic acids and derivatives	Organic sulfuric acids and derivatives	Arylsulfates	Phenylsulfates
Hydroquinone sulfate	2	Organic acids and derivatives	Organic sulfuric acids and derivatives	Arylsulfates	Phenylsulfates
Hydroxyisocaproic acid	8	Lipids and lipid-like molecules	Fatty Acyls	Fatty acids and conjugates	Hydroxy fatty acids
Hydroxyphenyllactic acid	1	Phenylpropanoids and polyketides	Phenylpropanoic acids	Not Available	Phenylpropanoic acids
Hydroxytyrosol 4'-sulfate	3	Organic acids and derivatives	Organic sulfuric acids and derivatives	Arylsulfates	Phenylsulfates
Indigo	9	Organoheterocyclic compounds	Indoles and derivatives	Indolines	Indolines
Indolelactic acid	1	Organoheterocyclic compounds	Indoles and derivatives	Indolyl carboxylic acids and derivatives	Indolyl carboxylic acids and derivatives
Indolylacryloylglycine	2	Organic acids and derivatives	Carboxylic acids and derivatives	Amino acids, peptides, and analogues	N-acyl-alpha amino acids
Inosinic acid	9	Nucleosides, nucleotides, and analogues	Purine nucleotides	Purine ribonucleotides	Purine ribonucleoside monophosphates
Isobutyrylcarnitine	3	Lipids and lipid-like molecules	Fatty Acyls	Fatty acid esters	Acyl carnitines
Isomer 1 of imazamethabenz	6	Organic acids and derivatives	Carboxylic acids and derivatives	Amino acids, peptides, and analogues	Alpha amino acids and derivatives
isomer of 3-hydroxyoctanoyl carnitine	4	Lipids and lipid-like molecules	Fatty Acyls	Fatty acid esters	Acyl carnitines
Isopropyl apiosylglucoside	9	Organic oxygen compounds	Organooxygen compounds	Carbohydrates and carbohydrate conjugates	O-glycosyl compounds
Isovalerylglycine	2	Organic acids and derivatives	Carboxylic acids and derivatives	Amino acids, peptides, and analogues	N-acyl-alpha amino acids
Kynurenic acid	2	Organoheterocyclic compounds	Quinolines and derivatives	Quinoline carboxylic acids	Quinoline carboxylic acids
L-2-Amino-4-methylenepentanedioic acid	9	Organic acids and derivatives	Carboxylic acids and derivatives	Amino acids, peptides, and analogues	Alpha amino acids
L-Acetylcarnitine	4	Lipids and lipid-like molecules	Fatty Acyls	Fatty acid esters	Acyl carnitines
L-Alanine	1	Organic acids and derivatives	Carboxylic acids and derivatives	Amino acids, peptides, and analogues	Alanine and derivatives
L-Arginine	6	Organic acids and derivatives	Carboxylic acids and derivatives	Amino acids, peptides, and analogues	L-alpha-amino acids
L-Aspartic acid	9	Organic acids and derivatives	Carboxylic acids and derivatives	Amino acids, peptides, and analogues	Aspartic acid and derivatives
L-Carnitine	1	Organic nitrogen compounds	Organonitrogen compounds	Quaternary ammonium salts	Carnitines
L-Cystine	6	Organic acids and derivatives	Carboxylic acids and derivatives	Amino acids, peptides, and analogues	L-cysteine-S-conjugates
Leucyl-Aspartate	1	Organic acids and derivatives	Carboxylic acids and derivatives	Amino acids, peptides, and analogues	Dipeptides
Leucyl-phenylalanine	6	Organic acids and derivatives	Carboxylic acids and derivatives	Amino acids, peptides, and analogues	Dipeptides
Leucylproline	3	Organic acids and derivatives	Carboxylic acids and derivatives	Amino acids, peptides, and analogues	Dipeptides
L-gamma-glutamyl-L-isoleucine	1	Organic acids and derivatives	Carboxylic acids and derivatives	Amino acids, peptides, and analogues	Dipeptides
L-Glutamic acid	2	Organic acids and derivatives	Carboxylic acids and derivatives	Amino acids, peptides, and analogues	Glutamic acid and derivatives
L-Glutamine	5	Organic acids and derivatives	Carboxylic acids and derivatives	Amino acids, peptides, and analogues	L-alpha-amino acids
Linoleic acid	8	Lipids and lipid-like molecules	Fatty Acyls	Lineolic acids and derivatives	Lineolic acids and derivatives
L-Isoleucine	1	Organic acids and derivatives	Carboxylic acids and derivatives	Amino acids, peptides, and analogues	Isoleucine and derivatives
L-Kynurenine	2	Organic oxygen compounds	Organooxygen compounds	Carbonyl compounds	Alkyl-phenylketones
L-Lactic acid	9	Organic acids and derivatives	Hydroxy acids and derivatives	Alpha hydroxy acids and derivatives	Alpha hydroxy acids and derivatives
L-Octanoylcarnitine	4	Lipids and lipid-like molecules	Fatty Acyls	Fatty acid esters	Acyl carnitines
L-Palmitoylcarnitine	4	Lipids and lipid-like molecules	Fatty Acyls	Fatty acid esters	Acyl carnitines
L-Phenylalanine	2	Organic acids and derivatives	Carboxylic acids and derivatives	Amino acids, peptides, and analogues	Phenylalanine and derivatives
L-Threonine	5	Organic acids and derivatives	Carboxylic acids and derivatives	Amino acids, peptides, and analogues	L-alpha-amino acids
L-Tryptophan	1	Organoheterocyclic compounds	Indoles and derivatives	Indolyl carboxylic acids and derivatives	Indolyl carboxylic acids and derivatives
LysoPC(18:2)	5	Lipids and lipid-like molecules	Glycerophospholipids	Glycerophosphocholines	1-acyl-sn-glycero-3-phosphocholines
LysoPC(20:5)	2	Lipids and lipid-like molecules	Glycerophospholipids	Glycerophosphocholines	1-acyl-sn-glycero-3-phosphocholines
LysoPE(16:0)	8	Lipids and lipid-like molecules	Glycerophospholipids	Glycerophosphoethanolamines	2-acyl-sn-glycero-3-phosphoethanolamines
LysoPE(16:1)	2	Lipids and lipid-like molecules	Glycerophospholipids	Glycerophosphoethanolamines	1-acyl-sn-glycero-3-phosphoethanolamines
LysoPE(18:1)	8	Lipids and lipid-like molecules	Glycerophospholipids	Glycerophosphoethanolamines	1-acyl-sn-glycero-3-phosphoethanolamines
LysoPE(20:1)	8	Lipids and lipid-like molecules	Glycerophospholipids	Glycerophosphoethanolamines	2-acyl-sn-glycero-3-phosphoethanolamines
LysoPE(20:4)	8	Lipids and lipid-like molecules	Glycerophospholipids	Glycerophosphoethanolamines	2-acyl-sn-glycero-3-phosphoethanolamines
LysoPE(22:6)	8	Lipids and lipid-like molecules	Glycerophospholipids	Glycerophosphoethanolamines	1-acyl-sn-glycero-3-phosphoethanolamines
Methionine sulfone	2	Organic acids and derivatives	Carboxylic acids and derivatives	Amino acids, peptides, and analogues	L-alpha-amino acids
Methionine sulfoxide	6	Organic acids and derivatives	Carboxylic acids and derivatives	Amino acids, peptides, and analogues	L-alpha-amino acids
Methylsuccinic acid	2	Lipids and lipid-like molecules	Fatty Acyls	Fatty acids and conjugates	Methyl-branched fatty acids
N(2)-phenylacetyl-L-glutaminate	2	Organic acids and derivatives	Carboxylic acids and derivatives	Amino acids, peptides, and analogues	Glutamine and derivatives
N-(3-acetamidopropyl)pyrrolidin-2-one	2	Organoheterocyclic compounds	Pyrrolidines	N-alkylpyrrolidines	N-alkylpyrrolidines
N1-Methyl-2-pyridone-5-carboxamide	2	Organoheterocyclic compounds	Pyridines and derivatives	Pyridinecarboxylic acids and derivatives	Nicotinamides
N2,N2-Dimethylguanosine	3	Nucleosides, nucleotides, and analogues	Purine nucleosides	Not Available	Purine nucleosides
N2-Acetylornithine	6	Organic acids and derivatives	Carboxylic acids and derivatives	Amino acids, peptides, and analogues	N-acyl-L-alpha-amino acids
N-Acetylaspartylglutamic acid	3	Organic acids and derivatives	Carboxylic acids and derivatives	Amino acids, peptides, and analogues	Dipeptides
N-Acetylglutamine	9	Organic acids and derivatives	Carboxylic acids and derivatives	Amino acids, peptides, and analogues	Glutamine and derivatives
N-Acetyl-L-alanine	3	Organic acids and derivatives	Carboxylic acids and derivatives	Amino acids, peptides, and analogues	N-acyl-L-alpha-amino acids
N-Acetyl-L-aspartic acid	3	Organic acids and derivatives	Carboxylic acids and derivatives	Amino acids, peptides, and analogues	Aspartic acid and derivatives
N-Acetylneuraminic acid	3	Organic oxygen compounds	Organooxygen compounds	Carbohydrates and carbohydrate conjugates	N-acylneuraminic acids
N-acetyltryptophan	5	Organic acids and derivatives	Carboxylic acids and derivatives	Amino acids, peptides, and analogues	N-acyl-L-alpha-amino acids
N-Acetylvaline	3	Organic acids and derivatives	Carboxylic acids and derivatives	Amino acids, peptides, and analogues	Valine and derivatives
N-Formyl-L-methionine	3	Organic acids and derivatives	Carboxylic acids and derivatives	Amino acids, peptides, and analogues	Methionine and derivatives
Niacinamide	9	Organoheterocyclic compounds	Pyridines and derivatives	Pyridinecarboxylic acids and derivatives	Nicotinamides
N-lactoyl-Phenylalanine	1	Organic acids and derivatives	Carboxylic acids and derivatives	Amino acids, peptides, and analogues	Phenylalanine and derivatives
N-methyl-L-glutamic Acid	3	Organic acids and derivatives	Carboxylic acids and derivatives	Amino acids, peptides, and analogues	Glutamic acid and derivatives
Nocardicin C	3	Organic acids and derivatives	Carboxylic acids and derivatives	Amino acids, peptides, and analogues	Oligopeptides
Nornicotine	6	Organoheterocyclic compounds	Pyridines and derivatives	Pyrrolidinylpyridines	Pyrrolidinylpyridines
O-decanoyl-L-carnitine	4	Lipids and lipid-like molecules	Fatty Acyls	Fatty acid esters	Acyl carnitines
Oleic acid	8	Lipids and lipid-like molecules	Fatty Acyls	Fatty acids and conjugates	Long-chain fatty acids
O-Phosphoethanolamine	9	Organic acids and derivatives	Organic phosphoric acids and derivatives	Phosphate esters	Phosphoethanolamines
Oxidized glutathione	5	Organic acids and derivatives	Carboxylic acids and derivatives	Amino acids, peptides, and analogues	Peptides
Oxoadipic acid	6	Organic acids and derivatives	Keto acids and derivatives	Medium-chain keto acids and derivatives	Medium-chain keto acids and derivatives
Oxypurinol	5	Organoheterocyclic compounds	Imidazopyrimidines	Purines and purine derivatives	Xanthines
Palmitic acid	8	Lipids and lipid-like molecules	Fatty Acyls	Fatty acids and conjugates	Long-chain fatty acids
Palmitoleic acid	8	Lipids and lipid-like molecules	Fatty Acyls	Fatty acids and conjugates	Long-chain fatty acids
Pantothenic acid	2	Organic oxygen compounds	Organooxygen compounds	Alcohols and polyols	Secondary alcohols
Paracetamol sulfate	2	Organic acids and derivatives	Organic sulfuric acids and derivatives	Arylsulfates	Phenylsulfates
p-Cresol glucuronide	2	Organic oxygen compounds	Organooxygen compounds	Carbohydrates and carbohydrate conjugates	Phenolic glycosides
p-Cresol sulfate	2	Organic acids and derivatives	Organic sulfuric acids and derivatives	Arylsulfates	Phenylsulfates
Phenol sulphate	3	Organic acids and derivatives	Organic sulfuric acids and derivatives	Arylsulfates	Phenylsulfates
Phenylalanylaspartic acid	3	Organic acids and derivatives	Carboxylic acids and derivatives	Amino acids, peptides, and analogues	Dipeptides
Phenylalanylphenylalanine	6	Organic acids and derivatives	Carboxylic acids and derivatives	Amino acids, peptides, and analogues	Dipeptides
Phenylgalactoside	2	Organic oxygen compounds	Organooxygen compounds	Carbohydrates and carbohydrate conjugates	Phenolic glycosides
Phlorin	6	Organic oxygen compounds	Organooxygen compounds	Carbohydrates and carbohydrate conjugates	Phenolic glycosides
p-Hydroxyphenylacetic acid	5	Benzenoids	Phenols	1-hydroxy-2-unsubstituted benzenoids	1-hydroxy-2-unsubstituted benzenoids
Pipecolic acid	2	Organic acids and derivatives	Carboxylic acids and derivatives	Amino acids, peptides, and analogues	Alpha amino acids
Piperine	5	Alkaloids and derivatives	Not Available	Not Available	Alkaloids and derivatives
Porphobilinogen	3	Organic nitrogen compounds	Organonitrogen compounds	Amines	Aralkylamines
Pregnanediol 3-O-glucuronide	5	Lipids and lipid-like molecules	Steroids and steroid derivatives	Steroidal glycosides	Steroid glucuronide conjugates
Pregnanolone sulfate	7	Lipids and lipid-like molecules	Steroids and steroid derivatives	Sulfated steroids	Sulfated steroids
Pregnenolone sulfate	7	Lipids and lipid-like molecules	Steroids and steroid derivatives	Sulfated steroids	Sulfated steroids
Pro Ser Ser Val	7	Organic acids and derivatives	Carboxylic acids and derivatives	Amino acids, peptides, and analogues	Oligopeptides
Prolylhydroxyproline	2	Organic acids and derivatives	Carboxylic acids and derivatives	Amino acids, peptides, and analogues	Dipeptides
Propionylcarnitine	1	Lipids and lipid-like molecules	Fatty Acyls	Fatty acid esters	Acyl carnitines
Pseudouridine	3	Nucleosides, nucleotides, and analogues	Nucleoside and nucleotide analogues	Not Available	Nucleoside and nucleotide analogues
Pyrocatechol glucuronide	3	Benzenoids	Phenols	Benzenediols	Catechols
Pyroglutamine	3	Organic acids and derivatives	Carboxylic acids and derivatives	Amino acids, peptides, and analogues	Alpha amino acids and derivatives
Pyrophosphate	9	Homogeneous non-metal compounds	Non-metal oxoanionic compounds	Non-metal pyrophosphates	Non-metal pyrophosphates
Pyruvate	9	Organic acids and derivatives	Keto acids and derivatives	Alpha-keto acids and derivatives	Alpha-keto acids and derivatives
Ribothymidine	2	Nucleosides, nucleotides, and analogues	Pyrimidine nucleosides	Not Available	Pyrimidine nucleosides
Sclareol	8	Lipids and lipid-like molecules	Prenol lipids	Diterpenoids	Diterpenoids
S-Methyl-L-cysteinesulfoxide	5	Organic acids and derivatives	Carboxylic acids and derivatives	Amino acids, peptides, and analogues	Alpha amino acids
sn2 LysoPC(18:2)	5	Lipids and lipid-like molecules	Glycerophospholipids	Glycerophosphocholines	1-acyl-sn-glycero-3-phosphocholines
sn2 LysoPC(20:5)	2	Lipids and lipid-like molecules	Glycerophospholipids	Glycerophosphocholines	1-acyl-sn-glycero-3-phosphocholines
sn2 LysoPC(22:5)	2	Lipids and lipid-like molecules	Glycerophospholipids	Glycerophosphocholines	1-acyl-sn-glycero-3-phosphocholines
sn2 LysoPE(16:0)	8	Lipids and lipid-like molecules	Glycerophospholipids	Glycerophosphoethanolamines	2-acyl-sn-glycero-3-phosphoethanolamines
sn2 LysoPE(18:1)	6	Lipids and lipid-like molecules	Glycerophospholipids	Glycerophosphoethanolamines	1-acyl-sn-glycero-3-phosphoethanolamines
sn2 LysoPE(22:6)	8	Lipids and lipid-like molecules	Glycerophospholipids	Glycerophosphoethanolamines	1-acyl-sn-glycero-3-phosphoethanolamines
Sphinganine 1-phosphate	5	Lipids and lipid-like molecules	Sphingolipids	Phosphosphingolipids	Phosphosphingolipids
Sphingosine 1-phosphate	5	Lipids and lipid-like molecules	Sphingolipids	Phosphosphingolipids	Phosphosphingolipids
Sphingosine 1-phosphate (d16:1-P)	5	Organic acids and derivatives	Organic phosphoric acids and derivatives	Phosphate esters	Phosphoethanolamines
Succinyladenosine	3	Nucleosides, nucleotides, and analogues	Purine nucleosides	Not Available	Purine nucleosides
Symmetric dimethylarginine	3	Organic acids and derivatives	Carboxylic acids and derivatives	Amino acids, peptides, and analogues	Arginine and derivatives
Syringic acid	5	Benzenoids	Benzene and substituted derivatives	Benzoic acids and derivatives	Gallic acid and derivatives
Taurine	2	Organic acids and derivatives	Organic sulfonic acids and derivatives	Organosulfonic acids and derivatives	Organosulfonic acids
Testosterone sulfate	7	Lipids and lipid-like molecules	Steroids and steroid derivatives	Sulfated steroids	Sulfated steroids
Tetradecanoylcarnitine	4	Lipids and lipid-like molecules	Fatty Acyls	Fatty acid esters	Acyl carnitines
Tetrahydroaldosterone-3-glucuronide	1	Lipids and lipid-like molecules	Steroids and steroid derivatives	Steroidal glycosides	Steroid glucuronide conjugates
Thr Leu Phe Tyr	2	Organic acids and derivatives	Carboxylic acids and derivatives	Amino acids, peptides, and analogues	Oligopeptides
Thymine	3	Organoheterocyclic compounds	Diazines	Pyrimidines and pyrimidine derivatives	Hydroxypyrimidines
Tiglylcarnitine	3	Lipids and lipid-like molecules	Fatty Acyls	Fatty acid esters	Acyl carnitines
Trimethylamine N-oxide	3	Organic nitrogen compounds	Organonitrogen compounds	Aminoxides	Trialkyl amine oxides
Tryptophan 2-C-mannoside	3	Organoheterocyclic compounds	Indoles and derivatives	Indolyl carboxylic acids and derivatives	Indolyl carboxylic acids and derivatives
Tyrosyl-Alanine	6	Organic acids and derivatives	Carboxylic acids and derivatives	Amino acids, peptides, and analogues	Dipeptides
Tyrosyl-Glutamate	1	Organic acids and derivatives	Carboxylic acids and derivatives	Amino acids, peptides, and analogues	Dipeptides
Unknown sulfated steroids	5	Lipids and lipid-like molecules	Steroids and steroid derivatives	Sulfated steroids	Sulfated steroids
Urea	3	Organic acids and derivatives	Organic carbonic acids and derivatives	Ureas	Ureas
Valerylcarnitine	1	Lipids and lipid-like molecules	Fatty Acyls	Fatty acid esters	Acyl carnitines
Valproic Acid	4	Lipids and lipid-like molecules	Fatty Acyls	Fatty acids and conjugates	Methyl-branched fatty acids
Xanthine	2	Organoheterocyclic compounds	Imidazopyrimidines	Purines and purine derivatives	Xanthines
Xanthosine	2	Nucleosides, nucleotides, and analogues	Purine nucleosides	Not Available	Purine nucleosides

## Sheet: Table 3
Table S3 Statistical significance of individual metabolites at each age window (25, 56, and 72 years) from DE-SWAN analysis.
No	Metabolites	age 25(Pvalue)	age 56(Pvalue)	age 72(Pvalue)	hmdbID	rt	Confidence levels
1	DHEAS	0.00705726	0.0299958	0.835174	HMDB0001032	9.05	1
2	12S-HHT	0.0375784	0.0949338	0.316547	HMDB0012535	10.88	2
3	Tryptophan 2-C-mannoside	0.979565	0.000906523	1.30113e-05	HMDB0240296	4.24	2
4	Succinyladenosine	0.960504	0.0797143	0.000657663	HMDB0000912	4.37	1
5	Phenylalanylaspartic acid	0.0213222	0.000232978	0.0198485	HMDB0028991	4.59	2
6	3,3'-Thiobispropanoic acid	0.428812	0.00890467	0.00225961	HMDB0031162	4.36	2
7	Pseudouridine	0.571471	0.0136472	8.35435e-05	HMDB0000767	2.19	1
8	2-[4-(furan-2-carbonyl)piperazine-1-carbonyl]cyclohex-1-ene-1-carboxylic acid	0.5015	0.86818	0.743289	HMDB0060134	7.34	2
9	Citrulline	0.563337	0.0205731	0.121435	HMDB0000904	1.39	1
10	Androsterone glucuronide	0.124317	0.0121659	0.506292	HMDB0002829	8.89	1
11	Androsterone sulfate	0.0186142	0.340047	0.853916	HMDB0002759	9.67	2
12	Testosterone sulfate	0.0030979	0.239587	0.586208	HMDB0002833	10.13	1
13	N-Acetyl-L-alanine	0.377154	0.0139328	6.10575e-05	HMDB0000766	3.65	2
14	Symmetric dimethylarginine	0.982911	0.00941706	0.000449818	HMDB0001539	1.49	2
15	L-Cystine	0.00361726	0.0120464	0.000330585	HMDB0000192	1.3	1
16	N-Acetyl-L-aspartic acid	0.503607	0.0277647	0.000382675	HMDB0000812	2.31	1
17	Epiandrosterone Sulfate	0.0871108	0.445853	0.845072	HMDB0062657	9.27	2
18	Pantothenic acid	0.718653	0.0685475	0.0876789	HMDB0000210	4.53	1
19	N-Acetylneuraminic acid	0.284374	0.00690298	0.000751702	HMDB0000230	1.49	2
20	N-Formyl-L-methionine	0.559713	0.307297	0.000258387	HMDB0001015	5.11	1
21	N2,N2-Dimethylguanosine	0.760692	0.11568	0.0235275	HMDB0004824	4.39	1
22	Aspartylphenylalanine	0.0435525	0.000296033	0.0096018	HMDB0000706	5.05	2
23	Leucylproline	0.971474	0.0134671	0.0240204	HMDB0011175	2.36	2
24	1-Methylinosine	0.0941316	0.370178	0.0543366	HMDB0002721	4.13	1
25	1-Methylguanine	0.9557	0.198108	0.166794	HMDB0003282	2.38	1
26	N-Acetylvaline	0.928058	0.00370518	0.0132576	HMDB0011757	5.26	1
27	D-Glucuronic acid	0.849799	0.37468	0.0993971	HMDB0000127	1.37	1
28	Urea	0.649481	0.185763	0.421924	HMDB0000294	1.44	1
29	N-methyl-L-glutamic Acid	0.727853	0.00159268	0.00323072	HMDB0062660	2.77	3
30	Pregnanolone sulfate	0.00148305	0.298405	0.684712	HMDB0240590	9.28	2
31	Gluconic acid	0.376993	0.247628	0.0340237	HMDB0000625	1.43	1
32	Choline	0.133299	0.000729565	0.238748	HMDB0000097	1.32	1
33	1-(Hydroxymethyl)-5,5-dimethyl-2,4-imidazolidinedione	0.650481	0.346417	0.891824	HMDB0031670	1.39	2
34	N(2)-phenylacetyl-L-glutaminate	0.183651	0.0128024	0.0171697	HMDB0062645	5.74	2
35	1-Methylguanosine	0.777486	0.0118276	0.0965365	HMDB0001563	4.13	1
36	Methylsuccinic acid	0.435571	0.0160145	0.124831	HMDB0001844	4.64	1
37	2-Keto-glutaramic acid	0.679099	0.0673121	0.732919	HMDB0001552	7.82	2
38	3-Pyridylacetic acid	0.997267	0.650311	0.00124625	HMDB01538	1.49	1
39	Methionine sulfone	0.976542	0.438292	0.0265784	HMDB0062174	1.47	1
40	3-hydroxytetradecanoyl carnitine	0.0719172	0.0111368	0.0274085	HMDB0061640	9.09	2
41	5alpha-Pregnan-3beta,20beta-diol 20-sulfate	0.0905428	0.330326	0.202038	HMDB0240580	9.55	2
42	L-Kynurenine	0.635625	0.0556672	0.0251749	HMDB0000684	4.34	1
43	Trimethylamine N-oxide	0.321087	0.0194397	0.0195826	HMDB0000925	1.4	1
44	p-Cresol glucuronide	0.470904	0.440195	0.0122604	HMDB0011686	6.28	2
45	3-Dehydroquinate	0.505878	0.00676284	0.110976	HMDB0012710	3.51	2
46	4-Pyridoxic acid	0.0420213	0.174376	0.0610851	HMDB0000017	3.98	1
47	N-(3-acetamidopropyl)pyrrolidin-2-one	0.917153	0.0249652	0.0224585	HMDB0061384	4.63	2
48	5-Hydroxyindoleacetic acid	0.01175	0.0522782	0.128768	HMDB0000763	4.35	1
49	FFA C22:5	0.164568	0.000730809	0.102065	HMDB0001976	13.42	1
50	Nocardicin C	0.50581	0.997256	0.00054225	PubChem 96023704	6.72	2
51	Sphingosine 1-phosphate	0.356978	0.137267	0.0713263	HMDB0000277	10.19	2
52	(3a,5b,7a)-23-Carboxy-7-hydroxy-24-norcholan-3-yl-b-D-Glucopyranosiduronic acid	0.110738	0.0219607	0.0835036	HMDB0002430	8.52	2
53	Beta-Citryl-L-glutamic acid	0.0475792	0.047354	0.475735	HMDB0013220	3.58	2
54	p-Hydroxyphenylacetic acid	0.38093	0.217872	0.186941	HMDB0000020	7.47	1
55	Syringic acid	0.0739268	0.13397	0.0362682	HMDB0002085	5.73	1
56	Porphobilinogen	0.825709	0.0109473	0.583088	HMDB0000245	4.47	2
57	Pregnenolone sulfate	0.0036978	0.549098	0.3249	HMDB0000774	10.6	1
58	Sclareol	0.286157	0.0094705	0.0464196	HMDB0036827	13.55	2
59	Phlorin	0.682316	0.0277825	0.133334	HMDB0035589	1.4	2
60	Acetylcholine	0.35874	0.0739165	0.192412	HMDB0000895	1.5	1
61	D-1-Deoxy-erythro-hexo-2,3-diulose	0.684841	0.028309	0.31519	HMDB0029934	1.38	2
62	Pyroglutamine	0.606525	0.331165	0.0968479	HMDB0062558	1.46	2
63	14,15-DiHETrE	0.310282	0.00201241	0.25584	HMDB0002265	10.11	1
64	beta-D-Glucosamine	0.594011	0.0440055	0.0238505	HMDB0030091	1.39	2
65	L-Arginine	0.0803897	0.0479798	0.134751	HMDB0000517	1.29	1
66	3-Oxohexanoic acid	0.0430619	0.310386	0.0202164	HMDB0010717	5.73	2
67	Eicosadienoic acid	0.246912	0.00685824	0.0678123	HMDB0005060	14.53	2
68	Benzoic acid	0.208963	0.908319	0.0121683	HMDB0001870	7.51	1
69	Capryloylglycine	0.179368	0.0714991	0.786109	HMDB0000832	8.15	2
70	Leucyl-Aspartate	0.98161	0.131545	0.433448	HMDB0028925	4.2	2
71	Tiglylcarnitine	0.807636	0.0430651	0.77521	HMDB0002366	5.16	2
72	Arachidonic acid	0.0363625	0.00188165	0.0217408	HMDB0001043	13.36	1
73	5-alpha-Dihydrotestosterone glucuronide	0.126743	0.0213439	0.184033	HMDB0006203	9.25	2
74	1-(beta-D-Ribofuranosyl)-1,4-dihydronicotinamide	0.183111	0.42384	0.005174	HMDB0011648	3.9	2
75	L-Acetylcarnitine	0.208275	0.0140681	0.0460239	HMDB0000201	2.27	1
76	9,12-Hexadecadienoylcarnitine	0.397744	8.64301e-05	0.0163231	HMDB0013334	9.59	2
77	Unknown sulfated steroids	0.564444	0.0642361	0.250492	NA	9.54	2
78	3-hydroxydodecanoyl carnitine	0.0345288	0.0162495	0.0450056	HMDB0061638	8.42	2
79	2,4-Dihydroxybutanoic acid	0.900925	0.287725	0.0587257	HMDB0000360	2.2	2
80	Oleic acid	0.146724	0.000842716	0.0138275	HMDB0000207	14.37	1
81	5,8,11-Eicosatrienoic acid	0.0321013	0.00226762	0.0263726	HMDB0010378	13.79	2
82	16alpha-Hydroxy DHEA 3-sulfate	0.801969	0.119688	0.256241	HMDB0062544	7.51	2
83	Etiocholanolone glucuronide	0.647577	0.00856646	0.0102815	HMDB0004484	8.78	2
84	2-Methylbutyrylglycine	0.408386	0.838997	0.000608906	HMDB0000339	6.16	2
85	Pyrocatechol glucuronide	0.47852	0.0484865	0.524754	METLIN 1826	3.23	2
86	4,8 Dimethylnonanoyl carnitine	0.75593	0.38107	0.334599	HMDB0006202	8.69	2
87	cis-5-Tetradecenoylcarnitine	0.0954885	0.000377791	0.0117711	HMDB0002014	9.41	2
88	(R)-3-hydroxybutyrylcarnitine	0.244991	0.0351386	0.0193322	HMDB0062735	2.78	2
89	1H-Indole-3-carboxaldehyde	0.0064889	0.0189461	0.231977	HMDB0029737	7.39	1
90	N2-Acetylornithine	0.00459802	0.0128234	0.136147	HMDB0003357	1.62	1
91	9-Hexadecenoylcarnitine	0.0209177	0.000177105	0.00423939	HMDB0013207	10.01	2
92	Linoleic acid	0.200684	0.00428512	0.0212433	HMDB0000673	13.57	1
93	Xanthosine	0.214003	0.00654331	0.612131	HMDB0000299	4.13	1
94	Tyrosyl-Glutamate	0.169444	0.382129	0.670445	HMDB0029104	4.39	2
95	L-Phenylalanine	0.0425822	0.100365	0.340772	HMDB0000159	4.37	1
96	Creatinine	0.890825	0.172201	0.00347145	HMDB0000562	1.43	1
97	3-Methoxytyrosine	0.0851089	0.480471	0.0568818	HMDB0001434	4.01	2
98	isomer of 3-hydroxyoctanoyl carnitine	0.354833	0.00979496	0.888646	HMDB0061634	6.43	2
99	3-Hydroxyisovalerylcarnitine	0.24742	0.05541	0.521268	HMDB0061189	4.01	2
100	Phenylalanylphenylalanine	0.00365544	0.0134276	0.140988	HMDB0013302	6.32	1
101	C13:0 Carnitine	0.12317	0.0115524	0.227289	HMDB0240819	9.33	2
102	2-Piperidinone	0.0254254	0.00253574	0.268146	HMDB0011749	4.44	1
103	Palmitoleic acid	0.0713466	0.0070978	0.0134531	HMDB0003229	13.41	2
104	Pro Ser Ser Val	0.0485912	0.606979	0.222261	METLIN 205796	7.22	2
105	N-lactoyl-Phenylalanine	0.323297	0.812542	0.159261	HMDB0062175	6.74	2
106	Thr Leu Phe Tyr	0.75628	0.419677	0.000883116	METLIN 235178	6.91	2
107	Pyruvate	0.900215	0.0318405	0.827692	HMDB0000243	8.19	1
108	1-methylnicotinamide	0.00319084	0.0119146	0.122515	HMDB0000699	1.09	1
109	N1-Methyl-2-pyridone-5-carboxamide	0.376316	0.252475	0.306214	HMDB0004193	3.88	2
110	1,2-Diacylglycerol-LD-PI-pool	0.776142	0.0172925	0.988552	HMDB0062270	8.16	2
111	3PG/2PG	0.000757587	0.0191063	0.197109	HMDB0000807	1.44	1
112	2-Octenoylcarnitine	0.0640566	0.111307	0.880086	HMDB0013324	7.01	2
113	Isobutyrylcarnitine	0.936388	0.0553818	0.143395	HMDB0000736	4.64	2
114	Hippuric acid	0.172619	0.457208	0.0972462	HMDB0000714	5.88	1
115	Edetic Acid	0.00497241	0.0439288	0.15443	HMDB0015109	1.57	1
116	3b,4b,7a,12a-Tetrahydroxy-5b-cholanoic acid	0.0355978	0.0229056	0.833737	HMDB0000311	9.99	2
117	[3-(4-methoxyphenyl)propoxy]sulfonic acid	0.294362	0.863615	0.790095	HMDB0135750	7.59	2
118	N-Acetylglutamine	0.00208367	0.0347973	0.188682	HMDB0006029	1.54	1
119	L-gamma-glutamyl-L-isoleucine	0.677246	0.57383	0.68081	HMDB0011170	4.87	2
120	L-2-Amino-4-methylenepentanedioic acid	0.00503658	0.0515353	0.149541	HMDB0029433	1.57	2
121	Arabinonic acid	0.0911261	0.142586	0.104724	HMDB0000539	1.43	2
122	3-methyl-2-Quinoxalinone	0.77974	0.0287158	0.929694	PubChem 26384	8.16	2
123	Glutamylthreonine	0.00920944	0.0460472	0.196956	HMDB0028829	1.57	2
124	Guanosine	0.086746	0.356806	0.193918	HMDB0000133	3.83	1
125	3-Hydroxy-cis-5-tetradecenoylcarnitine	0.689404	0.120282	0.134772	HMDB0013330	8.95	2
126	Glycylhydroxyproline	0.0142351	0.0863561	0.404177	HMDB0006005	1.78	2
127	Indolylacryloylglycine	0.812899	0.7359	0.100718	HMDB0011173	6.99	2
128	Nornicotine	0.175007	0.574032	0.00216512	HMDB0001126	9.57	1
129	10-hydroxy-(2E,8E)-decadien-4-ynoic Acid	0.00140535	0.0242111	0.138374	HMDB0062773	9.46	2
130	3-(4-hydroxyphenyl)butanoic acid	0.0010275	0.0200003	0.126062	PubChem 230683	8.87	2
131	Oxidized glutathione	0.141128	0.43319	0.0870381	HMDB0003337	3.6	1
132	Methionine sulfoxide	0.161823	0.0446787	0.655359	HMDB0002005	1.41	1
133	Docosahexaenoic acid	0.511556	0.00425748	0.0455595	HMDB0002183	13.16	1
134	2',4',6'-Trihydroxyacetophenone	0.973465	0.192809	0.46036	HMDB0029644	8.27	1
135	3-Hydroxyoctanoic acid	0.0179345	0.00495635	0.948323	HMDB0001954	7.89	2
136	Aspartyl-Glutamate	0.011902	0.0865015	0.24621	HMDB0028752	1.47	2
137	4-vinylphenol Sulfate	0.327091	0.557275	0.915935	HMDB0062775	7.19	2
138	LysoPE(16:1)	0.62456	0.287894	0.0184088	HMDB0011504	10.22	2
139	gamma-Glutamylalanine	0.0114592	0.0657335	0.231081	HMDB0006248	1.49	2
140	cis-4-Decenoylcarnitine	0.117834	0.0622079	0.268985	HMDB0240585	8.28	2
141	Taurine	0.0855191	0.0239644	0.100294	HMDB0000251	1.34	1
142	3-Hydroxyhippuric acid	0.0211677	0.968632	0.376488	HMDB0006116	5.08	1
143	Glyoxylic acid	0.0386499	0.0180678	0.382556	HMDB0000119	7.37	2
144	Leucyl-phenylalanine	0.00429246	0.0248376	0.164823	HMDB0013243	5.98	1
145	Inosinic acid	0.00106159	0.0546202	0.535975	HMDB0000175	2.24	1
146	2-Hydroxy-2-methylbutyric acid	0.66982	0.778832	0.255992	HMDB0001987	5.13	1
147	Sphinganine 1-phosphate	0.443665	0.244227	0.299341	HMDB0001383	10.45	2
148	L-Carnitine	0.170605	0.0965586	0.709432	HMDB0000062	1.38	1
149	Alpha-Linolenic acid	0.045829	0.0908825	0.105574	HMDB0001388	13.07	1
150	Aspartyl-Threonine	0.0239247	0.0752565	0.320506	HMDB0028763	1.51	2
151	Cysteine-S-sulfate	0.0625626	0.031315	0.147289	HMDB0000731	1.42	1
152	Palmitic acid	0.133489	0.000811024	0.00956939	HMDB0000220	14.26	1
153	O-Phosphoethanolamine	0.00344506	0.0608097	0.421878	HMDB0000224	1.32	1
154	Acetylglycine	0.194513	0.213637	0.117906	HMDB0000532	2.22	1
155	3-Indolehydracrylic acid	0.319247	0.869862	0.0264967	HMDB0059765	7.15	2
156	Gamma-Glutamyl Glutamine	0.00978811	0.0890841	0.23105	HMDB0028833	1.54	2
157	Biliverdin	0.386492	0.0944639	0.227978	HMDB0001008	9.52	1
158	3, 5-Tetradecadiencarnitine	0.216836	0.00379315	0.0363739	HMDB0013331	9.09	2
159	S-Methyl-L-cysteinesulfoxide	0.923751	0.434016	0.562281	HMDB0029432	1.33	1
160	Arachidyl carnitine	0.960099	0.190516	0.25217	HMDB0006460	11.91	2
161	LysoPE(18:1)	0.19589	0.0498421	0.18975	HMDB0011505	11.95	1
162	Tetradecanoylcarnitine	0.0635073	0.00037977	0.0231782	HMDB0005066	9.77	1
163	Dodecanoylcarnitine	0.119155	0.00205222	0.0826496	HMDB0002250	9.13	1
164	Indigo	0.00631001	0.0606596	0.0120797	HMDB0240742	8.73	2
165	LysoPE(20:1)	0.0683069	0.00323785	0.170734	HMDB0011484	11.59	2
166	3-hydroxydecanoyl carnitine	0.0483497	0.0870963	0.155128	HMDB0061636	7.55	2
167	2-Aminobenzoic acid	0.300577	0.623721	0.103359	HMDB0001123	5.86	2
168	L-Lactic acid	0.0079844	0.0645995	0.170479	HMDB0000190	2.28	1
169	3'-AMP	0.0259192	0.0261058	0.168754	HMDB0003540	2.19	1
170	p-Cresol sulfate	0.929937	0.795894	0.0283858	HMDB0011635	6.51	1
171	Dodecanedioic acid	0.928534	0.712114	0.742658	HMDB0000623	8.85	2
172	Niacinamide	0.000102944	0.984466	0.0140611	HMDB0001406	2.31	1
173	23S,25,26-Trihydroxyvitamin D3	0.0220768	0.202266	0.345887	HMDB0060134	10.3	2
174	12,15-Epoxy-13,14-dimethyleicosa-12,14,16-trienoic acid	0.000211554	0.00880463	0.191086	HMDB0112073	13.34	2
175	Pregnanediol 3-O-glucuronide	0.522292	0.0267931	0.017562	HMDB0010318	9.09	2
176	Butyrylcarnitine	0.308783	0.130042	0.549346	HMDB0002013	4.72	1
177	2-methyl-11-oxopyrido[2,1-b]quinazoline-6-carboxylic acid	0.232426	0.158036	0.00281302	METLIN 1004914	9.37	2
178	3-hydroxyoctanoyl carnitine	0.190294	0.0848227	0.214655	HMDB0061634	6.35	2
179	Oxoadipic acid	0.188192	0.794366	0.292138	HMDB0000225	8.01	2
180	9-Methyluric acid	0.308497	0.741869	0.217974	HMDB0001973	4.05	2
181	Xanthine	0.283288	0.00170662	0.92792	HMDB0000292	2.93	1
182	Hexanoylcarnitine	0.0970005	0.0245696	0.151187	HMDB0000705	6.34	1
183	4-(Butan-2-yl)cyclohexane-1-carboxylic acid	0.15978	0.00925249	0.885125	pubchem 13867662	11.29	2
184	12-Methyltridecanoic acid	0.525064	0.0951342	0.0127852	HMDB0031072	13.29	2
185	4-Hydroxyphenylpyruvic acid	0.0236283	0.615317	0.0181183	HMDB0000707	8.66	1
186	Cinnamic acids	0.393384	0.299882	0.446238	HMDB0000567	6.74	1
187	LysoPE(22:6)	0.998375	0.00959561	0.00846586	HMDB0011526	11.17	2
188	Isopropyl apiosylglucoside	0.0107359	0.150623	0.323839	HMDB0041513	5.45	2
189	Glu His Gln Lys	0.283597	0.0209477	0.216946	pubchem 14746933	5.69	2
190	sn2 LysoPE(16:0)	0.11293	0.00822714	0.0138572	HMDB0011473	11.33	2
191	3-Hydroxydodecanoic acid	0.160541	0.0964231	0.394298	HMDB0000387	10.69	2
192	2-hydroxy-3-[4-hydroxy-3-(3-methylbut-2-en-1-yl)phenyl]propanoic acid	0.173596	0.598648	0.608192	PubChem 131837132	9.73	2
193	Carnosine	0.287621	0.0366641	0.0900456	HMDB0000033	4.69	1
194	Indolelactic acid	0.882001	0.886397	0.289607	HMDB0000671	6.89	1
195	Prolylhydroxyproline	0.00272125	0.105316	0.219881	HMDB0006695	1.69	2
196	L-Glutamic acid	0.902925	0.588328	0.540503	HMDB0000148	1.41	1
197	N-Acetylaspartylglutamic acid	0.315176	0.422234	0.173867	HMDB0001067	4.05	2
198	(25R)-11alpha,20,26-trihydroxyecdysone	0.616104	0.030051	0.00101822	pubchem 16755620	8.3	2
199	9Z-Heptadecenoic acid	0.442777	0.0212906	0.047657	HMDB0062437	13.95	2
200	Tyrosyl-Alanine	0.0221765	0.828128	0.011103	HMDB0029098	5.38	2
201	cis-gondoic acid	0.388262	0.158956	0.368634	HMDB0002231	13.35	2
202	Paracetamol sulfate	0.946997	0.895909	0.706756	HMDB0059911	4.54	2
203	Dihydrocaffeic acid 3-sulfate	0.984137	0.0891952	0.0606203	HMDB0041721	3.59	2
204	L-Octanoylcarnitine	0.23959	0.0733597	0.24799	HMDB0000791	7.64	2
205	LysoPC(18:2)	0.999977	0.0896179	0.0798337	HMDB0010386	11.15	2
206	L-Alanine	0.538509	0.145207	0.800283	HMDB0000161	1.36	1
207	Phenol sulphate	0.96786	0.0322737	0.608799	HMDB0060015	5.53	2
208	Kynurenic acid	0.770769	0.533831	0.565447	HMDB0000715	5.19	1
209	Homovanillic acid sulfate	0.756454	0.045979	0.60691	HMDB0011719	3.96	2
210	alpha-Carboxy-delta-decalactone	0.0393332	0.0472946	0.529167	HMDB0030985	7.93	2
211	Citramalic acid	0.302705	0.769651	0.0121248	HMDB0000426	3.78	2
212	Piperine	0.847634	0.683254	0.0966817	HMDB0029377	10.18	2
213	Pyrophosphate	0.00333498	0.028266	0.553078	HMDB0000250	1.34	2
214	Hydroxyphenyllactic acid	0.615324	0.558633	0.821182	HMDB0000755	5.13	1
215	1-Methylhistidine	0.120634	0.969614	0.0440519	HMDB0000001	1.29	1
216	LysoPE(16:0)	0.349122	0.0145162	0.0210651	HMDB0011473	11.61	2
217	sn2 LysoPC(18:2)	0.873006	0.110382	0.113474	HMDB0010386	10.93	2
218	L-Tryptophan	0.490658	0.470888	0.226721	HMDB0000929	4.98	1
219	LysoPC(20:5)	0.737836	0.00782732	0.42977	HMDB0010397	10.48	2
220	Hydroxytyrosol 4'-sulfate	0.294575	0.854355	0.44683	HMDB0240532	5.88	2
221	3-Hydroxybenzoic acid	0.943939	0.0104017	0.553144	HMDB0002466	7.79	1
222	sn2 LysoPC(20:5)	0.768385	0.00745712	0.444897	HMDB0010397	10.31	2
223	Valproic Acid	0.320554	0.00805868	0.445494	HMDB0001877	7.59	2
224	O-decanoyl-L-carnitine	0.23875	0.0120661	0.208608	HMDB0062631	8.46	2
225	Valerylcarnitine	0.917223	0.238474	0.531986	HMDB0013128	5.47	1
226	3-Oxotetradecanoic acid	0.182759	0.0210029	0.791956	HMDB0010730	11.57	2
227	L-Glutamine	0.974681	0.567829	0.534728	HMDB0000641	1.32	1
228	Glycolic acid	0.461427	0.567818	0.623629	HMDB0000115	1.49	1
229	Chenodeoxycholic acid 3-sulfate	0.783654	0.0227975	0.801756	HMDB0002586	8.67	2
230	Capric acid	0.127758	0.0136386	0.255616	HMDB0000511	8.47	1
231	D-Glucose	0.572689	0.0598712	0.778309	HMDB0000122	1.37	1
232	Eicosapentaenoic Acid	0.684205	0.0835948	0.262876	HMDB0001999	12.95	1
233	(R)-3-Hydroxybutyric acid	0.653219	0.0773641	0.655232	HMDB0000011	3.96	1
234	2-Deoxygalactopyranose	0.00517163	0.339998	0.121807	HMDB0012327	1.54	2
235	5-Hydroxy-L-tryptophan	0.0916894	0.844128	0.662904	HMDB0000472	3.93	1
236	2,4-dihydroxy-3-methoxybenzoic acid	0.124491	0.228885	0.553873	HMDB0125542	5.78	2
237	sn2 LysoPE(22:6)	0.959695	0.311674	0.000233359	HMDB0011526	10.85	2
238	Thymine	0.0297231	0.43252	0.0322941	HMDB0000262	4	1
239	3-[3-(Sulfooxy)phenyl]propanoic acid	0.458569	0.941971	0.170396	HMDB0094710	7.34	2
240	Pipecolic acid	0.451518	0.90539	0.601258	HMDB0000070	2.2	1
241	Isovalerylglycine	0.995841	0.117539	0.922339	HMDB0000678	1.47	1
242	Ribothymidine	0.220998	0.11864	0.459089	HMDB0000884	4.03	1
243	Tetrahydroaldosterone-3-glucuronide	0.793161	0.832831	0.794886	HMDB0010357	8.8	2
244	Isomer 1 of imazamethabenz	0.215398	0.211383	0.967941	HMDB0034885	6.78	2
245	sn2 LysoPE(18:1)	0.0214257	0.0972354	0.868962	HMDB0011505	11.72	1
246	2-(2,6-Dioxo-1,2,3,6-tetrahydropyrimidin-4-yl)ethane-1-sulfonic acid	0.924198	0.0714338	0.575226	METLIN 816036	3.6	2
247	4-(4'-Methyl[2,2'-bipyridin]-4-yl)butanoic acid	0.0760892	0.0447367	0.917609	pubchem 14381089	6.78	2
248	2,6 Dimethylheptanoyl carnitine	0.93092	0.252795	0.53291	HMDB0006320	7.81	2
249	L-Aspartic acid	0.00607153	0.548491	0.358399	HMDB0000191	1.32	1
250	Phenylgalactoside	0.00199896	0.798483	0.624296	pubchem 102336	6.63	2
251	gamma-Glutamylleucine	0.632546	0.37243	0.162726	HMDB0011171	5.05	2
252	3-Hydroxycapric acid	0.487832	0.213609	0.379763	HMDB0002203	9.77	2
253	2-Methyl-3-ketovaleric acid	0.048871	0.979697	0.0310999	HMDB0000408	6.11	2
254	Dityrosine	0.0187462	0.993586	0.0166145	HMDB0006045	6.07	2
255	L-Threonine	0.728142	0.74501	0.0587655	HMDB0000167	1.37	1
256	Arachidonoylcarnitine	0.697084	0.416996	0.907135	HMDB0006455	10.2	2
257	L-Isoleucine	0.529439	0.759843	0.0131492	HMDB0000172	3.54	1
258	Glycerophosphocholine	0.431749	0.963402	0.0146852	HMDB0000086	1.35	1
259	Deoxycholic acid 3-glucuronide	0.0110814	0.976035	0.432431	HMDB0002596	9.17	2
260	D-Phenyllactic acid	0.277683	0.931865	0.15643	HMDB0000563	6.7	1
261	L-Palmitoylcarnitine	0.0299006	0.0108265	0.00783499	HMDB0000222	10.53	1
262	sn2 LysoPC(22:5)	0.0442445	0.0552938	0.852839	HMDB0010402	11.25	2
263	Hydroquinone sulfate	0.461766	0.52078	0.580684	HMDB0240263	5.31	2
264	Oxypurinol	0.259342	0.934097	0.52006	HMDB0000786	3.64	1
265	3-Methylglutarylcarnitine	0.90877	0.0612357	0.0700319	HMDB0000552	4.31	2
266	Sphingosine 1-phosphate (d16:1-P)	0.616391	0.713938	0.492744	HMDB0060061	9.22	2
267	Guanosine monophosphate	0.0209641	0.0868783	0.127928	HMDB0001397	2.22	2
268	Dihydrouracil	0.0730578	0.681718	0.363507	HMDB0000076	1.32	1
269	C17 Sphingosine-1-phosphate	0.369541	0.385105	0.108543	LMSP01050007	9.65	1
270	9-Decenoylcarnitine	0.416037	0.17126	0.451532	HMDB0013205	8.14	2
271	2,6-Dihydroxybenzoic acid	0.804668	0.445532	0.508835	HMDB0013676	6.11	2
272	Cysteineglutathione disulfide	0.873477	0.363258	0.81182	HMDB0000656	1.52	2
273	N-acetyltryptophan	0.148723	0.249054	0.84774	HMDB0013713	6.62	1
274	Propionylcarnitine	0.611593	0.0268328	0.391564	HMDB0000824	3.87	1
275	7-Hydroxyheptaphylline	0.00840052	0.566291	0.108079	HMDB0041245	6.08	2
276	2-Methoxyhydroquinone	0.590675	0.118596	0.503953	METLIN 263518	6.6	2
277	Hydroxyisocaproic acid	0.362803	0.0529498	0.302305	HMDB0000746	5.81	1
278	Citric acid	0.189455	0.607796	0.703319	HMDB0000094	2.52	1
279	2-trans,4-cis-Decadienoylcarnitine	0.3771	0.411892	0.705319	HMDB0013325	7.74	2
280	LysoPE(20:4)	0.565845	0.00396707	0.061808	HMDB0011487	11.03	2
281	2-Hydroxybutyric acid	0.916466	0.121642	0.0293782	HMDB0000008	3.59	2
282	2-Hydroxycinnamic acid	0.713037	0.0258614	0.741357	HMDB0002641	5.14	1
283	3-Furoic acid	0.130859	0.698823	0.783955	HMDB0000444	2.6	1
284	1-Methyladenosine	0.280969	0.891194	0.0770494	HMDB0003331	2.29	1
285	Zanamivir	0.207321	0.532381	0.000618434	HMDB0014698	1.12	1
286	Etiocholanolone sulfate	0.199277	0.49305	0.00051295	HMDB0013232	8.17	2
287	Arg Ser Phe	0.902267	0.464273	0.355914		8	2
288	Arg Trp Cys His	0.265734	0.24463	0.0623722		9.06	2
289	LysoPC(16:1)	0.000185036	0.0291206	0.348532	HMDB0010383	10.7	2
290	Oleoylcarnitine	0.307812	0.0327284	0.149639	HMDB0005065	10.75	2
291	4-Methylcatechol 2-sulfate	0.685666	0.884587	0.179174	HMDB0240461	6.4	2
292	2,5-Furandicarboxylic acid	0.135074	0.699839	0.429939	HMDB0004812	2.6	2
293	Indole-3-methyl acetate	0.6181	0.0623122	0.759838	HMDB0029738	8.19	2
294	Hydroxyoctanoic acid	0.0199892	0.779738	0.0967961	HMDB0000711	8.41	2
295	Isomer of zanamivir	0.257606	0.531988	0.00049935	HMDB0014698	7.63	2
296	Inosine	0.0929117	0.327129	0.355009	HMDB0000195	3.85	1
297	L-Threonic Acid	0.00344227	0.127153	0.361982	HMDB0062620	1.47	1
298	Allopurinol	0.0777088	0.372908	0.329356	HMDB0014581	3.82	1
299	Lenticin	0.443744	0.0982487	0.433999	HMDB0061115	5.32	1
300	L-Leucine	0.773808	0.845114	0.0442109	HMDB0000687	3.7	1
301	2-methoxyacetaminophen sulfate	0.946008	0.355768	0.00975899	HMDB0062550	3.74	2
302	Dihydroisomorphine-6-glucuronide	0.782959	0.236555	0.103237	HMDB0061137	7.38	2
303	CPA(18:2(9Z,12Z)/0:0)	0.229368	0.629868	0.145277	HMDB0007007	4.98	2
304	FFA C18:1	0.735174	0.367474	0.977487		13.21	2
305	sn2 LysoPC(15:0)	0.241047	0.928113	0.0227283	HMDB0010381	10.53	2
306	13-HODE	0.799648	0.162856	0.784151	HMDB0004667	11.88	1
307	Histidylthreonine	0.272864	0.258084	0.000348832	HMDB0028895	7.52	2
308	Glycine	0.874898	0.227198	0.656482	HMDB0000123	1.31	1
309	Taurochenodesoxycholic acid	0.0542164	0.685418	0.424143	HMDB0000951	9.29	1
310	Isomer of glycochenodeoxycholic acid 3-glucuronide	0.360127	0.140021	0.695814		8.52	2
311	UDP-GlcNAc	0.0879441	0.171482	0.61922	HMDB0000290	1.5	1
312	2-Methylnicotinamide	0.863157	0.0262074	0.915606	HMDB0059711	8.17	1
313	19-hydroxyprostaglandin H2(1-)	0.705852	0.163393	0.0102264	HMDB0062683	9.22	2
314	Indoleacrylic acid	0.615943	0.107692	0.25235	HMDB0000734	5.35	2
315	Pyroglutamic acid	0.0798216	0.948344	0.201156	HMDB0000267	2.66	1
316	sn2 LysoPC(18:1)	0.214065	0.00888724	0.439585	HMDB0002815	11.82	1
317	3-Oxododecanoic acid	0.818588	0.488391	0.148196	HMDB0010727	10.05	2
318	Creatine	0.228382	0.586815	0.137462	HMDB0000064	1.49	1
319	Thr Leu Tyr Phe	0.388291	0.307546	0.0402766		7.11	2
320	Gamma-linolenyl carnitine	0.51785	0.436227	0.372937	HMDB0006318	9.8	2
321	Uridine	0.620501	0.799562	0.746027	HMDB0000296	3.2	1
322	N-Acetyl-L-leucyl-L-proline	0.287465	0.163289	0.499101		7.06	2
323	Sarcosine	0.24825	0.470174	0.163824	HMDB0000271	1.5	1
324	Isovalerylcarnitine	0.794731	0.176812	0.281598	HMDB0000688	5.35	1
325	L-Histidine	0.00139952	0.69447	0.390055	HMDB0000177	1.29	1
326	Cortolone-3-glucuronide	0.385178	0.239355	0.0302827	HMDB0010320	7.12	2
327	Pyrrolidine	0.634545	0.879668	0.02568	HMDB0031641	1.94	1
328	2,3,5,6-tetrahydroxy-4-methoxy-N'-phenylhexanehydrazide	0.687569	0.66105	0.359325		4.89	2
329	Indoxyl sulfate	0.316616	0.272175	0.123039	HMDB0000682	5.86	1
330	2,5-dihydroxy-4-methoxybenzoic acid	0.390644	0.0817181	0.794698	HMDB0130482	6.59	2
331	Glycochenodeoxycholic acid	0.0723497	0.372073	0.353862	HMDB0000637	9.56	2
332	4-Ethylphenylsulfate	0.825451	0.353713	0.294729	HMDB0062551	7.5	1
333	Linoelaidyl carnitine	0.836858	0.536349	0.771134	HMDB0006461	10.21	2
334	Succinic acid	0.381232	0.784785	0.421167	HMDB0000254	3.43	1
335	Acetaminophen glucuronide	0.321553	0.888146	0.858585	HMDB0010316	4.14	2
336	N-gamma-L-Glutamyl-D-alanine	0.122685	0.37495	0.670652	HMDB0036301	1.98	2
337	LysoPC(18:3)	0.543545	0.316835	0.0972352	HMDB0010387	10.44	2
338	Isocitric acid	0.0869146	0.494794	0.47284	HMDB0000193	1.9	1
339	L-Methionine	0.343066	0.500842	0.487491	HMDB0000696	2.27	1
340	2-Aminoheptanoate	0.179971	0.0512246	0.0451192	HMDB0094649	8.47	2
341	LysoPE(20:2)	0.499697	0.00697357	0.245664	HMDB0011513	11.08	2
342	L-Serine	0.0490432	0.671762	0.562827	HMDB0000187	1.32	1
343	L-Tyrosine	0.190009	0.688752	0.277338	HMDB0000158	3.61	1
344	Stearoylcarnitine	0.889738	0.0861897	0.132113	HMDB0000848	11.42	2
345	2-Ketobutyric acid	0.0390528	0.983022	0.280804	HMDB0000005	7.88	1
346	Glycochenodeoxycholate-3-sulfate	0.10184	0.891642	0.850594	HMDB0002497	8.85	2
347	Allantoin	0.146522	0.178879	0.339732	HMDB0000462	1.49	1
348	L-Malic acid	0.260719	0.479074	0.441202	HMDB0000156	1.87	1
349	Ser Asn Thr Ile Leu	0.0632687	0.790206	0.637207		8.84	2
350	LysoPC(18:1)	0.216023	0.0103853	0.531784	HMDB0002815	12.06	1
351	Uracil	0.423533	0.901808	0.801417	HMDB0000300	3.1	1
352	Acetaminophen	0.522699	0.493629	0.403855	HMDB0001859	4.9	1
353	Methacholine	0.577852	0.221661	0.762184	HMDB0015654	1.89	1
354	Propionylcholine	0.591295	0.161698	0.65646	HMDB0013305	1.96	2
355	LysoPC(22:5)	0.375549	0.0020687	0.421077	HMDB0010402	11.45	2
356	N6,N6,N6-Trimethyl-L-lysine	0.0924899	0.253544	0.529975	HMDB0001325	1.31	1
357	Cholic acid	0.369533	0.829636	0.314851	HMDB0000619	9.55	1
358	4-Hydroxybutyric acid	0.918263	0.0263386	0.159979	HMDB0000710	3.78	2
359	Glu Lys Tyr Ser Asn	0.436177	0.0607719	0.416769		12.06	2
360	Fumaric acid	0.829986	0.645011	0.873626	HMDB0000134	3.19	1
361	PC(O-16:0/0:0)	0.534249	0.264167	0.138366		12.14	2
362	gamma-CEHC	0.168191	0.683134	0.769384	HMDB0001931	8.73	2
363	MG(0:0/14:1(9Z)/0:0)	0.542144	0.343596	0.294819	HMDB0011531	11.5	2
364	Chenodeoxyglycocholic acid	0.268477	0.123049	0.993313	HMDB0006898	8.72	2
365	sn2 LysoPC(17:0)	0.0618494	0.308135	0.113374	HMDB0012108	11.97	2
366	Isomer 2 of imazamethabenz	0.885706	0.40874	0.217408	HMDB0034885	7.03	2
367	Fusicoccin H	0.202705	0.0243218	0.247823	pubchem 5281364	9.82	2
368	DL-2-Aminooctanoic acid	0.0943277	0.297568	0.102061	HMDB0000991	5.74	1
369	2-[(3-Ethylpiperazin-1-yl)methyl]benzoic acid	0.910726	0.732954	0.789625		11.02	2
370	Acetylcarnosine	0.861289	0.633799	0.100701	HMDB0012881	2.19	2
371	13(S)-HpOTrE	0.597381	0.246305	0.113107	HMDB0301803	10.36	2
372	Octadecanedioic acid	0.596272	0.299991	0.0394589	HMDB0000782	13.21	2
373	Glycerylphosphorylethanolamine	0.0990581	0.445751	0.0156745	HMDB0000114	1.33	2
374	N-gamma-Glutamylglutamine	0.162453	0.305414	0.630362	HMDB0029147	1.62	2
375	Nicotine glucuronide	0.246624	0.256799	0.0534626	HMDB0001272	8.07	2
376	2-Methylthiazolidine	0.291627	0.578412	0.499022	HMDB0031682	2.32	2
377	sn2 LysoPC(20:3)	0.0876315	0.000251209	0.635776	HMDB0010393	11.45	2
378	L-Proline	0.457203	0.784888	0.644034	HMDB0000162	1.54	1
379	Uric acid	0.793823	0.9344	0.0170457	HMDB0000289	2.28	1
380	1-Pyrroline	0.24436	0.846125	0.979875	HMDB0012497	1.52	2
381	L-Lysine	0.300657	0.395839	0.0359211	HMDB0000182	1.17	1
382	3-methyl pyruvic acid	0.0408867	0.950789	0.255971	HMDB0000005	8.78	1
383	2-methyl-tridecanedioic acid	0.365613	0.210463	0.0833741	LMFA01170015	9.73	2
384	LysoPC(P-16:0/0:0)	0.30368	0.0918622	0.0376828	HMDB0010407	12.11	2
385	Indoleacetic acid	0.835653	0.154895	0.781742	HMDB0000197	7.57	1
386	2-Hydroxyglutarate	0.457058	0.790975	0.231715	HMDB0059655	3.58	1
387	N-Acetylmuramate	0.206055	0.176037	0.267936	HMDB0060493	9.65	2
388	Glutaric acid	0.678103	0.107174	0.13459	HMDB0000661	4.23	1
389	2-(pyridin-2-ylamino)benzoic acid	0.386616	0.327751	0.00284426	pubchem 3117160	10.4	2
390	4-Hydroxyproline	0.924619	0.45713	0.415237	HMDB0000725	1.37	1
391	Ornithine	0.739176	0.350602	0.964615	HMDB0000214	1.17	1
392	2-hydroxy-3-(sulfooxy)benzoic acid	0.0749466	0.020119	0.340399	HMDB0134105	2.29	2
393	(2E)-3-(4-butoxy-3-methoxyphenyl)prop-2-enoic acid	0.181703	0.588125	0.602987		9.93	2
394	LysoPC(22:4)	0.217249	0.00796281	0.938298	HMDB0010401	12.15	2
395	LysoPC(14:0)	0.0291376	0.196885	0.887015	HMDB0010379	10.33	2
396	Itaconic acid	0.074332	0.459048	0.544604	HMDB0002092	3.19	1
397	LysoPS(18:1)	0.0240106	0.150185	0.156403	HMDB0240603	11.71	2
398	2-(2-Butoxyethoxy)ethanol	0.808223	0.955844	0.153537	HMDB0244918	7.25	2
399	L-Valine	0.658073	0.965092	0.0788451	HMDB0000883	1.97	1
400	3-Oxodecanoic acid	0.769823	0.611006	0.0478104	HMDB0010724	9.28	2
401	27-Norcholestanehexol	0.0206525	0.473532	0.842816	HMDB0002157	11.67	2
402	Chenodeoxycholic acid sulfate	0.771088	0.321013	0.54851	HMDB0002522	9.65	2
403	LysoPC(15:0)	0.437284	0.226501	0.465056	HMDB0010381	10.98	2
404	Thymidine	0.104264	0.326304	0.820796	HMDB0000273	4.28	1
405	Oxoglutaric acid	0.65915	0.168783	0.355286	HMDB0000208	7.89	1
406	Sulfoglycolithocholate	0.71211	0.766022	0.449254		10.17	1
407	Taurocholic acid	0.267253	0.948003	0.728224	HMDB0000036	8.25	1
408	Murocholic acid	0.245366	0.0111651	0.345413	HMDB0000811	9.53	1
409	Theophylline	0.212991	0.830522	0.877088	HMDB0001889	4.86	1
410	7alpha-Hydroxy-3-oxo-4-cholestenoate	0.621689	0.249969	0.0477945	HMDB0012458	11.98	2
411	Phenylacetylglycine	0.503336	0.427378	0.000797783	HMDB0000821	6.51	2
412	Betaine	0.375195	0.111379	0.841369	HMDB0000043	1.41	1
413	Ursodeoxycholic acid	0.787332	0.0288063	0.542803	HMDB0000946	9.72	1
414	Pro Tyr Tyr Val	0.725499	0.000535714	0.110904		7.26	2
415	Phenylpyruvic acid	0.0754886	0.451313	0.657228	HMDB0000205	9.4	1
416	3-carboxy-4-methyl-5-pentyl-2-furanpropanoic acid	0.125964	0.659342	0.555192	HMDB0061643	9.93	2
417	sn2 LysoPC(22:6)	0.766741	0.00489751	0.571519	HMDB0010404	10.92	2
418	3-(2,3,4-trimethoxyphenyl)propanoic acid	0.0756674	0.94154	0.880819	HMDB0142074	8.27	2
419	Hydrocinnamic acid	0.738314	0.299606	0.235659	HMDB0000764	8.36	1
420	Glycocholic acid	0.33663	0.991503	0.13235	HMDB0000138	8.65	1
421	Glycodeoxycholate	0.107668	0.125656	0.436987	HMDB0000631	9.8	1
422	LysoPC(22:6)	0.719011	0.00417894	0.773186	HMDB0010404	11.09	2
423	LysoPC(17:1)	0.249441	0.445749	0.426678		11.38	2
424	3-Hydroxyisovaleric acid	0.92731	0.906834	0.796027	HMDB0000754	4.39	1
425	Deoxycholic acid	0.480735	0.54481	0.0410326	HMDB0000626	11.22	1
426	isomer of 2-Octenoylcarnitine	0.0648504	0.110799	0.694839	HMDB0013324	7.07	2
427	Indolebutyroyl aspartic acid	0.232721	0.052724	0.0734819		6.51	2
428	12a-Hydroxy-3-oxocholadienic acid	0.0815225	0.0546949	0.00180017	HMDB0000385	9.45	2
429	4-Allylphenol sulfate	0.689404	0.308176	0.98016	HMDB0170765	8.06	2
430	3-Methyl-1,4-dioxo-1,4-dihydronaphthalene-2-carboxylic acid	0.70965	0.30521	0.0721952		7.21	2
431	Imazamethabenz	0.998121	0.114719	0.0386352	HMDB0034885	6.51	2
432	LysoPC(16:0)	0.604767	0.130505	0.474806	HMDB0010382	11.69	2
433	L-Asparagine	0.133059	0.979721	0.935852	HMDB0000168	1.32	1
434	3-Indolepropionic acid	0.440406	0.151029	0.547727	HMDB0002302	8.21	1
435	Chenodeoxycholic acid	0.82353	0.0147803	0.18011	HMDB0000518	10.99	1
436	Serotonin	0.555259	0.922036	0.706688	HMDB0000259	3.12	1
437	gamma-Glutamylmethionine	0.0576516	0.715931	0.556821	HMDB0034367	4.29	2
438	Alanylaspartic acid	0.380032	0.674202	0.852286	HMDB0028683	1.44	2
439	sn2 LysoPE(18:2)	0.397967	0.179835	0.794749	HMDB0011507	11.06	2
440	4-Hydroxybenzaldehyde	0.467044	0.718694	0.281564	HMDB0011718	6.45	2
441	Valsartan	0.00136089	0.685924	0.203837	HMDB0014323	9.72	1
442	sn2 LysoPC(20:4)	0.837069	0.00296996	0.877262	HMDB0010395	10.96	2
443	Ketoleucine	0.0284066	0.291673	0.518742	HMDB0000695	9.8	1
444	1-O-Hexadecyl-2-desoxy-2-amino-sn-glycerol	0.976541	0.183081	0.247566		9.63	2
445	alpha-Ketoisovaleric acid	0.0390519	0.185855	0.163693	HMDB0000019	9.42	1
446	Cyclamic acid	0.519177	0.353107	0.128808	HMDB0031340	5.27	2
447	Antipyrine	0.0452217	0.21005	0.147082	HMDB0015503	9.4	2
448	Isomer of Decatrienoylcarnitine	0.160401	0.102515	0.73646	HMDB0240752	7.34	2
449	4-(3-Methyl-5-oxo-4,5-dihydro-1H-pyrazol-1-yl)benzoic acid	0.976813	0.116681	0.415443		7.85	2
450	L-Formylkynurenine	0.967202	0.113973	0.415195	HMDB0060485	7.86	2
451	1-(pyridin-2-ylmethyl)piperidine-3-carboxylic acid	0.0386121	0.558651	0.288364	pubchem 3575667	11.61	2
452	N-Methyl-1H-indole-3-propanamide	0.0598472	0.276369	0.666692	HMDB0032756	9.8	2
453	Paraxanthine	0.18969	0.784457	0.674897	HMDB0001860	4.46	1
454	Helinorbisabone	0.0819075	0.67914	0.493137	HMDB0032116	10.13	2
455	LysoPC(20:3)	0.22668	0.000107709	0.139293	HMDB0010393	11.67	2
456	trans-Hexadec-2-enoyl carnitine	0.182589	0.00752083	0.461311	HMDB0006317	10.95	2
457	1-Carboxy-L-prolylglycine	0.0404427	0.221346	0.912586	pubchem 71367139	1.53	2
458	sn2 LysoPC(16:0)	0.278209	0.120943	0.207439	HMDB0010382	11.43	2
459	sn2 LysoPC(18:0)	0.368649	0.612312	0.920147	HMDB10384	10.36	2
460	2,8-Dihydroxyquinoline-beta-D-glucuronide	0.0368934	0.410725	0.932982	HMDB0011658	6.64	2
461	LysoPC(18:0)	0.824587	0.840776	0.738653	HMDB10384	11.14	2
462	Caffeine	0.295402	0.906078	0.837106	HMDB0001847	5.46	2
463	Proline betaine	0.250497	0.355591	0.0890894	HMDB04827	1.59	1
464	Glycochenodeoxycholic acid 3-glucuronide	0.15638	0.438177	0.847065	HMDB0002579	8.39	2
465	LysoPC(20:4)	0.962073	0.00309468	0.767504	HMDB0010395	11.17	2
466	sn2 LysoPC(14:0)	0.0185002	0.28528	0.790067	HMDB0010379	10.09	2
467	Sphinganine	0.982971	0.144427	0.666975	HMDB0000269	9.41	2
468	N-Lauroylglycine	0.92001	0.745018	0.334885	HMDB0013272	11.07	2
469	11-HpODE	0.292204	0.772779	0.0316843	HMDB0062281	11.65	2
470	Hypoxanthine	0.0509905	0.731639	0.263437	HMDB0000157	2.42	1
471	4-{[4-(Phenylcarbamoyl)pyridin-2-yl]oxy}benzoic acid	0.958666	0.299008	0.034722	pubchem 15980993	8.76	2
472	LysoPC(17:0)	0.417777	0.13244	0.221846	HMDB0012108	12.14	1
473	2-[2-(1,3-Dioxo-1,3-dihydro-isoindol-2-yl)-acetylamino]-4-methyl-pentanoic acid	0.582066	0.237523	0.518519		6.75	2
474	7-Hydroxyterpineol 8-glucoside	0.503825	0.398875	0.233955	HMDB0033019	8.47	2
475	Cortisol	0.528798	0.266286	0.900918	HMDB0000063	8	1
476	(3b,6b,8a,12a)-8,12-Epoxy-7(11)-eremophilene-6,8,12-trimethoxy-3-ol	0.593878	0.197049	0.0246343	HMDB0031963	9.07	2
477	LysoPE(18:2)	0.193687	0.141239	0.240131	HMDB0011507	11.06	2
478	Decatrienoylcarnitine	0.332402	0.406409	0.839043	HMDB0240752	7.55	2
479	[2-({4,5-dihydroxy-2-[4-(7-hydroxy-4-oxo-3,4-dihydro-2H-1-benzopyran-2-yl)phenoxy]-6-(hydroxymethyl)oxan-3-yl}oxy)-4-hydroxy-4-(hydroxymethyl)oxolan-3-yl]oxidanesulfonic acid	0.499993	0.394385	0.227085	HMDB0011648	6.63	2
480	11-[(2R,3S)-3-[2-amino-3-methyl-4-(2-methyl-1,3-thiazol-4-yl)but-3-en-1-yl]-2-methyloxiran-2-yl]-3,7-dihydroxy-4,4,6,8-tetramethyl-5-oxoundecanoic acid	0.0347853	0.0975539	0.201474	NA	11.7	2

## Sheet: Table 4
Table S4 Significantly enriched pathways based on aging-related metabolites identified by linear modeling and DE-SWAN at age 25, 56 and 72 years.
Description	Pvalue	p.adjust	Count	group	type	metabolites
RORA activates gene expression	3.14957e-06	0.000101686	4	lm	pos	Eicosapentaenoic Acid/Palmitic acid/Alpha-Linolenic acid/Linoleic acid
BMAL1:CLOCK,NPAS2 activates circadian gene expression	3.14957e-06	0.000101686	4	lm	pos	Eicosapentaenoic Acid/Palmitic acid/Alpha-Linolenic acid/Linoleic acid
Regulation of cholesterol biosynthesis by SREBP (SREBF)	3.14957e-06	0.000101686	4	lm	pos	Eicosapentaenoic Acid/Palmitic acid/Alpha-Linolenic acid/Linoleic acid
PPARA activates gene expression	3.14957e-06	0.000101686	4	lm	pos	Eicosapentaenoic Acid/Palmitic acid/Alpha-Linolenic acid/Linoleic acid
Activation of gene expression by SREBF (SREBP)	3.14957e-06	0.000101686	4	lm	pos	Eicosapentaenoic Acid/Palmitic acid/Alpha-Linolenic acid/Linoleic acid
Transcriptional regulation of white adipocyte differentiation	3.14957e-06	0.000101686	4	lm	pos	Eicosapentaenoic Acid/Palmitic acid/Alpha-Linolenic acid/Linoleic acid
Regulation of lipid metabolism by PPARalpha	3.14957e-06	0.000101686	4	lm	pos	Eicosapentaenoic Acid/Palmitic acid/Alpha-Linolenic acid/Linoleic acid
Synthesis, secretion, and inactivation of Glucagon-like Peptide-1 (GLP-1)	6.24699e-06	0.000156869	7	lm	pos	Eicosapentaenoic Acid/LysoPC(20:5)/sn2 LysoPC(20:5)/Palmitic acid/Alpha-Linolenic acid/Palmitoleic acid/Oleic acid/Acetylcholine
Incretin synthesis, secretion, and inactivation	6.24699e-06	0.000156869	7	lm	pos	Eicosapentaenoic Acid/LysoPC(20:5)/sn2 LysoPC(20:5)/Palmitic acid/Alpha-Linolenic acid/Palmitoleic acid/Oleic acid/Acetylcholine
Peptide hormone metabolism	3.63893e-05	0.000822397	7	lm	pos	Eicosapentaenoic Acid/LysoPC(20:5)/sn2 LysoPC(20:5)/Palmitic acid/Alpha-Linolenic acid/Palmitoleic acid/Oleic acid/Acetylcholine
Mitochondrial biogenesis	0.000100052	0.00188431	4	lm	pos	Eicosapentaenoic Acid/Palmitic acid/Alpha-Linolenic acid/Linoleic acid
Transcriptional activation of mitochondrial biogenesis	0.000100052	0.00188431	4	lm	pos	Eicosapentaenoic Acid/Palmitic acid/Alpha-Linolenic acid/Linoleic acid
Circadian Clock	0.00019375	0.00336827	4	lm	pos	Eicosapentaenoic Acid/Palmitic acid/Alpha-Linolenic acid/Linoleic acid
Organelle biogenesis and maintenance	0.000544952	0.00879708	4	lm	pos	Eicosapentaenoic Acid/Palmitic acid/Alpha-Linolenic acid/Linoleic acid
Metabolism of proteins	0.000599488	0.00903228	11	lm	pos	Eicosapentaenoic Acid/L-Glutamine/LysoPC(20:5)/sn2 LysoPC(20:5)/L-Alanine/Palmitic acid/Alpha-Linolenic acid/Palmitoleic acid/L-Phenylalanine/Oleic acid/Acetylcholine/Methionine sulfone
Nucleotide metabolism	0.0023823	0.03365	7	lm	pos	Dihydrouracil/Thymine/L-Glutamine/L-Alanine/Xanthine/Guanosine/Pseudouridine
Cytoprotection by HMOX1	0.00301591	0.0400938	4	lm	pos	Eicosapentaenoic Acid/Palmitic acid/Alpha-Linolenic acid/Linoleic acid
Synthesis, secretion, and inactivation of Glucose-dependent Insulinotropic Polypeptide (GIP)	0.0037113	0.0465974	3	lm	pos	LysoPC(20:5)/sn2 LysoPC(20:5)/Palmitic acid/Oleic acid
Amino acid and derivative metabolism	0.00456344	0.0542809	15	lm	pos	5-Hydroxy-L-tryptophan/L-Glutamine/Glycolic acid/L-Alanine/Kynurenic acid/4-Hydroxyphenylpyruvic acid/Oxoadipic acid/Taurine/Creatinine/L-Phenylalanine/L-Kynurenine/Choline/Urea/N-Acetyl-L-aspartic acid/Citrulline
G alpha (q) signalling events	0.00533036	0.0582753	6	lm	pos	Eicosapentaenoic Acid/Palmitic acid/Alpha-Linolenic acid/Palmitoleic acid/Oleic acid/Acetylcholine
Acetylcholine Neurotransmitter Release Cycle	0.00541496	0.0582753	2	lm	pos	Acetylcholine/Choline
Neurotransmitter release cycle	0.00676777	0.0695234	5	lm	pos	L-Glutamine/Palmitic acid/Oleic acid/Acetylcholine/Choline
Transmission across Chemical Synapses	0.00776159	0.0730883	6	lm	pos	L-Glutamine/Palmitic acid/Oleic acid/Acetylcholine/5-Hydroxyindoleacetic acid/Choline
Neuronal System	0.00776159	0.0730883	6	lm	pos	L-Glutamine/Palmitic acid/Oleic acid/Acetylcholine/5-Hydroxyindoleacetic acid/Choline
Tryptophan catabolism	0.00911953	0.0824406	4	lm	pos	L-Alanine/Kynurenic acid/L-Phenylalanine/L-Kynurenine
Carnitine metabolism	0.0105299	0.0915295	2	lm	pos	Citric acid/L-Palmitoylcarnitine
Nucleotide catabolism	0.0134678	0.11273	5	lm	pos	Dihydrouracil/Thymine/L-Alanine/Xanthine/Guanosine
Cellular response to chemical stress	0.0151438	0.120523	4	lm	pos	Eicosapentaenoic Acid/Palmitic acid/Alpha-Linolenic acid/Linoleic acid
The canonical retinoid cycle in rods (twilight vision)	0.0162564	0.120523	3	lm	pos	Palmitic acid/Linoleic acid/Oleic acid
Hydrolysis of LPC	0.0170652	0.120523	2	lm	pos	LysoPC(20:5)/sn2 LysoPC(20:5)/Choline
Fcgamma receptor (FCGR) dependent phagocytosis	0.0170652	0.120523	2	lm	pos	LysoPC(20:5)/sn2 LysoPC(20:5)/Choline
Role of phospholipids in phagocytosis	0.0170652	0.120523	2	lm	pos	LysoPC(20:5)/sn2 LysoPC(20:5)/Choline
Integration of energy metabolism	0.020067	0.129576	3	lm	pos	Palmitic acid/Oleic acid/Acetylcholine
Regulation of insulin secretion	0.020067	0.129576	3	lm	pos	Palmitic acid/Oleic acid/Acetylcholine
Glutamate and glutamine metabolism	0.020067	0.129576	3	lm	pos	L-Glutamine/L-Alanine/N-Acetyl-L-aspartic acid
Amino Acid conjugation	0.0248929	0.152048	2	lm	pos	L-Glutamine/Benzoic acid
Conjugation of carboxylic acids	0.0248929	0.152048	2	lm	pos	L-Glutamine/Benzoic acid
Neurotransmitter clearance	0.0290457	0.164108	3	lm	pos	Acetylcholine/5-Hydroxyindoleacetic acid/Choline
Fatty acyl-CoA biosynthesis	0.0290457	0.164108	3	lm	pos	Citric acid/Capric acid/Palmitic acid
Aspartate and asparagine metabolism	0.0290457	0.164108	3	lm	pos	L-Glutamine/Taurine/N-Acetyl-L-aspartic acid
Free fatty acids regulate insulin secretion	0.0338931	0.182377	2	lm	pos	Palmitic acid/Oleic acid
Fatty Acids bound to GPR40 (FFAR1) regulate insulin secretion	0.0338931	0.182377	2	lm	pos	Palmitic acid/Oleic acid
Cytosolic tRNA aminoacylation	0.0398275	0.200023	3	lm	pos	L-Glutamine/L-Alanine/L-Phenylalanine
tRNA Aminoacylation	0.0398275	0.200023	3	lm	pos	L-Glutamine/L-Alanine/L-Phenylalanine
Mitochondrial tRNA aminoacylation	0.0398275	0.200023	3	lm	pos	L-Glutamine/L-Alanine/L-Phenylalanine
Synthesis of PC	0.0439537	0.211352	2	lm	pos	Acetylcholine/Choline
Urea cycle	0.0439537	0.211352	2	lm	pos	Urea/Citrulline
Transport of inorganic cations/anions and amino acids/oligopeptides	4.00127e-05	0.00492156	5	lm	neg	Pyruvate/L-Lactic acid/L-Tryptophan/L-Threonine/L-Isoleucine
SLC-mediated transmembrane transport	0.000149788	0.00729254	5	lm	neg	Pyruvate/L-Lactic acid/L-Tryptophan/L-Threonine/L-Isoleucine
Nicotinamide salvaging	0.000197654	0.00729254	4	lm	neg	Pyruvate/1-methylnicotinamide/L-Lactic acid/Niacinamide
Transport of bile salts and organic acids, metal ions and amine compounds	0.000237156	0.00729254	4	lm	neg	Pyruvate/L-Lactic acid/L-Tryptophan/L-Isoleucine
Nicotinate metabolism	0.000524577	0.0129046	4	lm	neg	Pyruvate/1-methylnicotinamide/L-Lactic acid/Niacinamide
Multifunctional anion exchangers	0.00121523	0.0205818	2	lm	neg	Pyruvate/L-Lactic acid
Pyruvate metabolism	0.00132415	0.0205818	3	lm	neg	Pyruvate/Glyoxylic acid/L-Lactic acid
Amino acid and derivative metabolism	0.00149499	0.0205818	8	lm	neg	Pyruvate/1-methylnicotinamide/Glyoxylic acid/Niacinamide/Carnosine/L-Tryptophan/L-Threonine/L-Isoleucine
Cytosolic tRNA aminoacylation	0.00189505	0.0205818	3	lm	neg	L-Tryptophan/L-Threonine/L-Isoleucine
tRNA Aminoacylation	0.00189505	0.0205818	3	lm	neg	L-Tryptophan/L-Threonine/L-Isoleucine
Mitochondrial tRNA aminoacylation	0.00189505	0.0205818	3	lm	neg	L-Tryptophan/L-Threonine/L-Isoleucine
Proton-coupled monocarboxylate transport	0.00200798	0.0205818	2	lm	neg	Pyruvate/L-Lactic acid
Translation	0.00260026	0.0246025	3	lm	neg	L-Tryptophan/L-Threonine/L-Isoleucine
Amino acid transport across the plasma membrane	0.00300644	0.0264138	3	lm	neg	L-Tryptophan/L-Threonine/L-Isoleucine
Regulation of pyruvate dehydrogenase (PDH) complex	0.00547878	0.0406509	2	lm	neg	Pyruvate/Glyoxylic acid
Organic anion transporters	0.00547878	0.0406509	2	lm	neg	Pyruvate/L-Lactic acid
Metabolism of ingested SeMet, Sec, MeSec into H2Se	0.00561842	0.0406509	3	lm	neg	Pyruvate/1-methylnicotinamide/Niacinamide
Pyruvate metabolism and Citric Acid (TCA) cycle	0.00695275	0.0475104	3	lm	neg	Pyruvate/Glyoxylic acid/L-Lactic acid
Metabolism of water-soluble vitamins and cofactors	0.011159	0.07224	4	lm	neg	Pyruvate/1-methylnicotinamide/L-Lactic acid/Niacinamide
The citric acid (TCA) cycle and respiratory electron transport	0.0120312	0.0739916	3	lm	neg	Pyruvate/Glyoxylic acid/L-Lactic acid
Selenoamino acid metabolism	0.0130409	0.0763825	3	lm	neg	Pyruvate/1-methylnicotinamide/Niacinamide
Na+/Cl- dependent neurotransmitter transporters	0.0219184	0.122544	2	lm	neg	L-Tryptophan/L-Isoleucine
Aspirin ADME	0.0274701	0.146067	2	lm	neg	Pyruvate/L-Lactic acid
Metabolism of proteins	0.0310874	0.146067	4	lm	neg	Pyruvate/L-Tryptophan/L-Threonine/L-Isoleucine
Tryptophan catabolism	0.0335327	0.146067	2	lm	neg	Pyruvate/L-Tryptophan
Sphingolipid de novo biosynthesis	0.036746	0.146067	2	lm	neg	O-Phosphoethanolamine/Sphinganine 1-phosphate
POLB-Dependent Long Patch Base Excision Repair	0.0439389	0.146067	1	lm	neg	Niacinamide
Resolution of AP sites via the multiple-nucleotide patch replacement pathway	0.0439389	0.146067	1	lm	neg	Niacinamide
TCF dependent signaling in response to WNT	0.0439389	0.146067	1	lm	neg	Niacinamide
Mitotic Metaphase and Anaphase	0.0439389	0.146067	1	lm	neg	Niacinamide
Nuclear Envelope (NE) Reassembly	0.0439389	0.146067	1	lm	neg	Niacinamide
Negative epigenetic regulation of rRNA expression	0.0439389	0.146067	1	lm	neg	Niacinamide
Mitotic Anaphase	0.0439389	0.146067	1	lm	neg	Niacinamide
Resolution of Abasic Sites (AP sites)	0.0439389	0.146067	1	lm	neg	Niacinamide
Alanine metabolism	0.0439389	0.146067	1	lm	neg	Pyruvate
Escape of Mtb from the phagocyte	0.0439389	0.146067	1	lm	neg	Niacinamide
Phagocyte cell death caused by cytosolic Mtb	0.0439389	0.146067	1	lm	neg	Niacinamide
Nicotinamide salvaging	0.000172371	0.00725019	3	age 25	pos	1-methylnicotinamide/L-Lactic acid/Niacinamide
Metabolism of water-soluble vitamins and cofactors	0.000188317	0.00725019	4	age 25	pos	1-methylnicotinamide/4-Pyridoxic acid/L-Lactic acid/Niacinamide
Nicotinate metabolism	0.000361723	0.00928422	3	age 25	pos	1-methylnicotinamide/L-Lactic acid/Niacinamide
Pyruvate metabolism	0.00340362	0.0655196	2	age 25	pos	Glyoxylic acid/L-Lactic acid
Metabolism of ingested SeMet, Sec, MeSec into H2Se	0.00897534	0.0758603	2	age 25	pos	1-methylnicotinamide/Niacinamide
Pyruvate metabolism and Citric Acid (TCA) cycle	0.0103833	0.0758603	2	age 25	pos	Glyoxylic acid/L-Lactic acid
The citric acid (TCA) cycle and respiratory electron transport	0.0151643	0.0758603	2	age 25	pos	Glyoxylic acid/L-Lactic acid
Selenoamino acid metabolism	0.0160403	0.0758603	2	age 25	pos	1-methylnicotinamide/Niacinamide
POLB-Dependent Long Patch Base Excision Repair	0.0177336	0.0758603	1	age 25	pos	Niacinamide
Resolution of AP sites via the multiple-nucleotide patch replacement pathway	0.0177336	0.0758603	1	age 25	pos	Niacinamide
TCF dependent signaling in response to WNT	0.0177336	0.0758603	1	age 25	pos	Niacinamide
Mitotic Metaphase and Anaphase	0.0177336	0.0758603	1	age 25	pos	Niacinamide
Nuclear Envelope (NE) Reassembly	0.0177336	0.0758603	1	age 25	pos	Niacinamide
Negative epigenetic regulation of rRNA expression	0.0177336	0.0758603	1	age 25	pos	Niacinamide
Mitotic Anaphase	0.0177336	0.0758603	1	age 25	pos	Niacinamide
Resolution of Abasic Sites (AP sites)	0.0177336	0.0758603	1	age 25	pos	Niacinamide
Escape of Mtb from the phagocyte	0.0177336	0.0758603	1	age 25	pos	Niacinamide
Phagocyte cell death caused by cytosolic Mtb	0.0177336	0.0758603	1	age 25	pos	Niacinamide
Metabolism of vitamins and cofactors	0.0216091	0.0825518	4	age 25	pos	1-methylnicotinamide ; 4-Pyridoxic acid ; L-Lactic acid ; Niacinamide
Multifunctional anion exchangers	0.0235862	0.0825518	1	age 25	pos	L-Lactic acid
DNA Double-Strand Break Repair	0.0235862	0.0825518	1	age 25	pos	Niacinamide
Maturation of nucleoprotein	0.0235862	0.0825518	1	age 25	pos	Niacinamide
Proton-coupled monocarboxylate transport	0.0294098	0.0984587	1	age 25	pos	L-Lactic acid
PTEN Regulation	0.0352043	0.104259	1	age 25	pos	Niacinamide
Base Excision Repair	0.0352043	0.104259	1	age 25	pos	Niacinamide
Translation of Structural Proteins	0.0352043	0.104259	1	age 25	pos	Niacinamide
PI3K/AKT Signaling	0.04097	0.106508	1	age 25	pos	Niacinamide
Mitochondrial biogenesis	0.04097	0.106508	1	age 25	pos	Niacinamide
Transcriptional activation of mitochondrial biogenesis	0.04097	0.106508	1	age 25	pos	Niacinamide
Regulation of pyruvate dehydrogenase (PDH) complex	0.046707	0.106508	1	age 25	pos	Glyoxylic acid
Organic anion transporters	0.046707	0.106508	1	age 25	pos	L-Lactic acid
Translation of Structural Proteins	0.046707	0.106508	1	age 25	pos	Niacinamide
Late SARS-CoV-2 Infection Events	0.046707	0.106508	1	age 25	pos	Niacinamide
Synthesis, secretion, and inactivation of Glucagon-like Peptide-1 (GLP-1)	0.000232542	0.0112705	4	age 56	pos	LysoPC(20:5)/Oleic acid/Palmitic acid/Palmitoleic acid
Incretin synthesis, secretion, and inactivation	0.000232542	0.0112705	4	age 56	pos	LysoPC(20:5)/Oleic acid/Palmitic acid/Palmitoleic acid
Synthesis, secretion, and inactivation of Glucose-dependent Insulinotropic Polypeptide (GIP)	0.000252324	0.0112705	3	age 56	pos	LysoPC(20:5)/Oleic acid/Palmitic acid
Peptide hormone metabolism	0.000602606	0.0196946	4	age 56	pos	LysoPC(20:5)/Oleic acid/Palmitic acid/Palmitoleic acid
The canonical retinoid cycle in rods (twilight vision)	0.00121825	0.0196946	3	age 56	pos	Linoleic acid/Oleic acid/Palmitic acid
RORA activates gene expression	0.00176369	0.0196946	2	age 56	pos	Linoleic acid/Palmitic acid
BMAL1:CLOCK,NPAS2 activates circadian gene expression	0.00176369	0.0196946	2	age 56	pos	Linoleic acid/Palmitic acid
Regulation of cholesterol biosynthesis by SREBP (SREBF)	0.00176369	0.0196946	2	age 56	pos	Linoleic acid/Palmitic acid
PPARA activates gene expression	0.00176369	0.0196946	2	age 56	pos	Linoleic acid/Palmitic acid
Activation of gene expression by SREBF (SREBP)	0.00176369	0.0196946	2	age 56	pos	Linoleic acid/Palmitic acid
Transcriptional regulation of white adipocyte differentiation	0.00176369	0.0196946	2	age 56	pos	Linoleic acid/Palmitic acid
Regulation of lipid metabolism by PPARalpha	0.00176369	0.0196946	2	age 56	pos	Linoleic acid/Palmitic acid
Hydrolysis of LPC	0.00290842	0.0259819	2	age 56	pos	Choline ; LysoPC(20:5)
Fcgamma receptor (FCGR) dependent phagocytosis	0.00290842	0.0259819	2	age 56	pos	Choline ; LysoPC(20:5)
Role of phospholipids in phagocytosis	0.00290842	0.0259819	2	age 56	pos	Choline ; LysoPC(20:5)
Mitochondrial biogenesis	0.00597937	0.0421703	2	age 56	pos	Linoleic acid ; Palmitic acid
Transcriptional activation of mitochondrial biogenesis	0.00597937	0.0421703	2	age 56	pos	Linoleic acid ; Palmitic acid
Free fatty acids regulate insulin secretion	0.00597937	0.0421703	2	age 56	pos	Oleic acid ; Palmitic acid
Fatty Acids bound to GPR40 (FFAR1) regulate insulin secretion	0.00597937	0.0421703	2	age 56	pos	Oleic acid ; Palmitic acid
Fatty acid metabolism	0.00742932	0.0497764	7	age 56	pos	14,15-DiHETrE ; Capric acid ; L-Acetylcarnitine ; Linoleic acid ; L-Palmitoylcarnitine ; LysoPC(20:5) ; Palmitic acid
Circadian Clock	0.00788838	0.0503354	2	age 56	pos	Linoleic acid ; Palmitic acid
Organelle biogenesis and maintenance	0.0124119	0.0755999	2	age 56	pos	Linoleic acid ; Palmitic acid
Neurotransmitter release cycle	0.0130036	0.0757602	3	age 56	pos	Choline ; Oleic acid ; Palmitic acid
Signaling Pathways	0.0240528	0.124002	6	age 56	pos	Citrulline ; L-Palmitoylcarnitine ; LysoPC(20:5) ; Oleic acid ; Palmitic acid ; Palmitoleic acid
Integration of energy metabolism	0.0240601	0.124002	2	age 56	pos	Oleic acid ; Palmitic acid
Regulation of insulin secretion	0.0240601	0.124002	2	age 56	pos	Oleic acid ; Palmitic acid
Cytoprotection by HMOX1	0.0274701	0.130084	2	age 56	pos	Linoleic acid ; Palmitic acid
G alpha (q) signalling events	0.0290689	0.130084	3	age 56	pos	Oleic acid ; Palmitic acid ; Palmitoleic acid
Metabolism of nitric oxide: NOS3 activation and regulation	0.0310649	0.130084	2	age 56	pos	Citrulline ; Palmitic acid
eNOS activation	0.0310649	0.130084	2	age 56	pos	Citrulline ; Palmitic acid
Fatty acyl-CoA biosynthesis	0.0310649	0.130084	2	age 56	pos	Capric acid ; Palmitic acid
Aspartate and asparagine metabolism	0.0310649	0.130084	2	age 56	pos	N-Acetyl-L-aspartic acid ; Taurine
Transmission across Chemical Synapses	0.0353062	0.139148	3	age 56	pos	Choline ; Oleic acid ; Palmitic acid
Neuronal System	0.0353062	0.139148	3	age 56	pos	Choline ; Oleic acid ; Palmitic acid
The canonical retinoid cycle in rods (twilight vision)	0.00102286	0.0166793	3	age 72	pos	Linoleic acid/Oleic acid/Palmitic acid
RORA activates gene expression	0.00156982	0.0166793	2	age 72	pos	Linoleic acid/Palmitic acid
BMAL1:CLOCK,NPAS2 activates circadian gene expression	0.00156982	0.0166793	2	age 72	pos	Linoleic acid/Palmitic acid
Regulation of cholesterol biosynthesis by SREBP (SREBF)	0.00156982	0.0166793	2	age 72	pos	Linoleic acid/Palmitic acid
PPARA activates gene expression	0.00156982	0.0166793	2	age 72	pos	Linoleic acid/Palmitic acid
Activation of gene expression by SREBF (SREBP)	0.00156982	0.0166793	2	age 72	pos	Linoleic acid/Palmitic acid
Transcriptional regulation of white adipocyte differentiation	0.00156982	0.0166793	2	age 72	pos	Linoleic acid/Palmitic acid
Regulation of lipid metabolism by PPARalpha	0.00156982	0.0166793	2	age 72	pos	Linoleic acid/Palmitic acid
Synthesis, secretion, and inactivation of Glucagon-like Peptide-1 (GLP-1)	0.00325413	0.0276601	3	age 72	pos	Oleic acid/Palmitic acid/Palmitoleic acid
Incretin synthesis, secretion, and inactivation	0.00325413	0.0276601	3	age 72	pos	Oleic acid/Palmitic acid/Palmitoleic acid
Mitochondrial biogenesis	0.00533271	0.0323772	2	age 72	pos	Linoleic acid/Palmitic acid
Transcriptional activation of mitochondrial biogenesis	0.00533271	0.0323772	2	age 72	pos	Linoleic acid ; Palmitic acid
Free fatty acids regulate insulin secretion	0.00533271	0.0323772	2	age 72	pos	Oleic acid ; Palmitic acid
Fatty Acids bound to GPR40 (FFAR1) regulate insulin secretion	0.00533271	0.0323772	2	age 72	pos	Oleic acid ; Palmitic acid
Peptide hormone metabolism	0.00644964	0.0351997	3	age 72	pos	Oleic acid ; Palmitic acid ; Palmitoleic acid
Circadian Clock	0.00703993	0.0351997	2	age 72	pos	Linoleic acid ; Palmitic acid
Synthesis, secretion, and inactivation of Glucose-dependent Insulinotropic Polypeptide (GIP)	0.00703993	0.0351997	2	age 72	pos	Oleic acid ; Palmitic acid
Organelle biogenesis and maintenance	0.0110916	0.0523768	2	age 72	pos	Linoleic acid ; Palmitic acid
Integration of energy metabolism	0.0215571	0.0872549	2	age 72	pos	Oleic acid ; Palmitic acid
Regulation of insulin secretion	0.0215571	0.0872549	2	age 72	pos	Oleic acid ; Palmitic acid
Pyrimidine salvage	0.0215571	0.0872549	2	age 72	pos	Pseudouridine ; Thymine
Cytoprotection by HMOX1	0.0246284	0.091949	2	age 72	pos	Linoleic acid ; Palmitic acid
G alpha (q) signalling events	0.0248803	0.091949	3	age 72	pos	Oleic acid ; Palmitic acid ; Palmitoleic acid
Nucleotide metabolism	0.0362743	0.128471	3	age 72	pos	Pseudouridine ; Thymine ; Uric acid
Metabolism of proteins	0.0476217	0.161914	4	age 72	pos	Methionine sulfone ; Oleic acid ; Palmitic acid ; Palmitoleic acid
Amino acid and derivative metabolism	0.00920257	0.216777	6	age 25	neg	2-Ketobutyric acid/4-Hydroxyphenylpyruvic acid/alpha-Ketoisovaleric acid/Ketoleucine/L-Phenylalanine/L-Serine
Cytosolic tRNA aminoacylation	0.0178229	0.216777	2	age 25	neg	L-Phenylalanine/L-Serine
tRNA Aminoacylation	0.0178229	0.216777	2	age 25	neg	L-Phenylalanine/L-Serine
Mitochondrial tRNA aminoacylation	0.0178229	0.216777	2	age 25	neg	L-Phenylalanine/L-Serine
Branched-chain amino acid catabolism	0.0178229	0.216777	2	age 25	neg	alpha-Ketoisovaleric acid/Ketoleucine
Translation	0.0218418	0.216777	2	age 25	neg	L-Phenylalanine/L-Serine
Amino acid transport across the plasma membrane	0.0239816	0.216777	2	age 25	neg	L-Phenylalanine/L-Serine
Phenylalanine and tyrosine metabolism	0.0333642	0.216777	2	age 25	neg	4-Hydroxyphenylpyruvic acid/L-Phenylalanine
Mitochondrial Uncoupling	0.0352563	0.216777	1	age 25	neg	L-Phenylalanine
Phenylketonuria	0.0352563	0.216777	1	age 25	neg	L-Phenylalanine
RORA activates gene expression	0.0467527	0.216777	1	age 25	neg	Alpha-Linolenic acid
BMAL1:CLOCK,NPAS2 activates circadian gene expression	0.0467527	0.216777	1	age 25	neg	Alpha-Linolenic acid
Regulation of cholesterol biosynthesis by SREBP (SREBF)	0.0467527	0.216777	1	age 25	neg	Alpha-Linolenic acid
PPARA activates gene expression	0.0467527	0.216777	1	age 25	neg	Alpha-Linolenic acid
Carnitine metabolism	0.0467527	0.216777	1	age 25	neg	L-Palmitoylcarnitine
Activation of gene expression by SREBF (SREBP)	0.0467527	0.216777	1	age 25	neg	Alpha-Linolenic acid
Transcriptional regulation of white adipocyte differentiation	0.0467527	0.216777	1	age 25	neg	Alpha-Linolenic acid
Regulation of lipid metabolism by PPARalpha	0.0467527	0.216777	1	age 25	neg	Alpha-Linolenic acid
Transport of inorganic cations/anions and amino acids/oligopeptides	0.0468042	0.216777	2	age 25	neg	L-Phenylalanine ; L-Serine
Regulation of pyruvate dehydrogenase (PDH) complex	0.000327094	0.0179902	2	age 56	neg	Glyoxylic acid/Pyruvate
Amino acid and derivative metabolism	0.00087591	0.0240875	4	age 56	neg	1-methylnicotinamide/Carnosine/Glyoxylic acid/Pyruvate
Pyruvate metabolism	0.00138698	0.0254281	2	age 56	neg	Glyoxylic acid/Pyruvate
Nicotinamide salvaging	0.00264862	0.0295582	2	age 56	neg	1-methylnicotinamide/Pyruvate
Metabolism of ingested SeMet, Sec, MeSec into H2Se	0.00370649	0.0295582	2	age 56	neg	1-methylnicotinamide/Pyruvate
Glyoxylate metabolism and glycine degradation	0.00399764	0.0295582	2	age 56	neg	Glyoxylic acid/Pyruvate
Nicotinate metabolism	0.00429938	0.0295582	2	age 56	neg	1-methylnicotinamide/Pyruvate
Pyruvate metabolism and Citric Acid (TCA) cycle	0.00429938	0.0295582	2	age 56	neg	Glyoxylic acid/Pyruvate
The citric acid (TCA) cycle and respiratory electron transport	0.00632951	0.0368724	2	age 56	neg	Glyoxylic acid/Pyruvate
Selenoamino acid metabolism	0.00670407	0.0368724	2	age 56	neg	1-methylnicotinamide/Pyruvate
Alanine metabolism	0.0118459	0.0592294	1	age 56	neg	Pyruvate
Multifunctional anion exchangers	0.015771	0.0722839	1	age 56	neg	Pyruvate
Sialic acid metabolism	0.0196845	0.0773318	1	age 56	neg	Pyruvate
Proton-coupled monocarboxylate transport	0.0196845	0.0773318	1	age 56	neg	Pyruvate
Metabolism of water-soluble vitamins and cofactors	0.0211829	0.0776705	2	age 56	neg	1-methylnicotinamide ; Pyruvate
Organic anion transporters	0.0313548	0.107782	1	age 56	neg	Pyruvate
Synthesis of wybutosine at G37 of tRNA(Phe)	0.0390769	0.119402	1	age 56	neg	Pyruvate
Gluconeogenesis	0.0390769	0.119402	1	age 56	neg	Pyruvate
Serine biosynthesis	0.0429206	0.124244	1	age 56	neg	Pyruvate
Na+/Cl- dependent neurotransmitter transporters	0.00229026	0.0447821	2	age 72	neg	L-Isoleucine/L-Leucine
Cytosolic tRNA aminoacylation	0.00290842	0.0447821	2	age 72	neg	L-Isoleucine/L-Leucine
tRNA Aminoacylation	0.00290842	0.0447821	2	age 72	neg	L-Isoleucine/L-Leucine
Mitochondrial tRNA aminoacylation	0.00290842	0.0447821	2	age 72	neg	L-Isoleucine/L-Leucine
Branched-chain amino acid catabolism	0.00290842	0.0447821	2	age 72	neg	L-Isoleucine/L-Leucine
Translation	0.00359732	0.0447821	2	age 72	neg	L-Isoleucine/L-Leucine
Amino acid transport across the plasma membrane	0.00396803	0.0447821	2	age 72	neg	L-Isoleucine/L-Leucine
Transport of bile salts and organic acids, metal ions and amine compounds	0.0047614	0.0470188	2	age 72	neg	L-Isoleucine/L-Leucine
Transport of inorganic cations/anions and amino acids/oligopeptides	0.00807222	0.058431	2	age 72	neg	L-Isoleucine/L-Leucine
SLC-mediated transmembrane transport	0.0135031	0.058431	2	age 72	neg	L-Isoleucine/L-Leucine
POLB-Dependent Long Patch Base Excision Repair	0.0147927	0.058431	1	age 72	neg	Niacinamide
Resolution of AP sites via the multiple-nucleotide patch replacement pathway	0.0147927	0.058431	1	age 72	neg	Niacinamide
TCF dependent signaling in response to WNT	0.0147927	0.058431	1	age 72	neg	Niacinamide
Mitotic Metaphase and Anaphase	0.0147927	0.058431	1	age 72	neg	Niacinamide
Nuclear Envelope (NE) Reassembly	0.0147927	0.058431	1	age 72	neg	Niacinamide
Negative epigenetic regulation of rRNA expression	0.0147927	0.058431	1	age 72	neg	Niacinamide
Mitotic Anaphase	0.0147927	0.058431	1	age 72	neg	Niacinamide
Resolution of Abasic Sites (AP sites)	0.0147927	0.058431	1	age 72	neg	Niacinamide
Escape of Mtb from the phagocyte	0.0147927	0.058431	1	age 72	neg	Niacinamide
Phagocyte cell death caused by cytosolic Mtb	0.0147927	0.058431	1	age 72	neg	Niacinamide
DNA Double-Strand Break Repair	0.0196845	0.0706851	1	age 72	neg	Niacinamide
Maturation of nucleoprotein	0.0196845	0.0706851	1	age 72	neg	Niacinamide
Hydrolysis of LPC	0.0245568	0.0808328	1	age 72	neg	Glycerophosphocholine
Glycerophospholipid catabolism	0.0245568	0.0808328	1	age 72	neg	Glycerophosphocholine
PTEN Regulation	0.0294098	0.0860508	1	age 72	neg	Niacinamide
Base Excision Repair	0.0294098	0.0860508	1	age 72	neg	Niacinamide
Translation of Structural Proteins	0.0294098	0.0860508	1	age 72	neg	Niacinamide
PI3K/AKT Signaling	0.0342434	0.0872654	1	age 72	neg	Niacinamide
Mitochondrial biogenesis	0.0342434	0.0872654	1	age 72	neg	Niacinamide
Recycling of bile acids and salts	0.0342434	0.0872654	1	age 72	neg	Deoxycholic acid
Transcriptional activation of mitochondrial biogenesis	0.0342434	0.0872654	1	age 72	neg	Niacinamide
Amino acid and derivative metabolism	0.0390361	0.0881588	3	age 72	neg	L-Isoleucine ; L-Leucine ; Niacinamide
PI Metabolism	0.0390577	0.0881588	1	age 72	neg	Glycerophosphocholine
Translation of Structural Proteins	0.0390577	0.0881588	1	age 72	neg	Niacinamide
Late SARS-CoV-2 Infection Events	0.0390577	0.0881588	1	age 72	neg	Niacinamide
Signaling by WNT	0.0438528	0.0893413	1	age 72	neg	Niacinamide
Epigenetic regulation of gene expression	0.0438528	0.0893413	1	age 72	neg	Niacinamide
SARS-CoV-1 Infection	0.0438528	0.0893413	1	age 72	neg	Niacinamide
Organelle biogenesis and maintenance	0.0486288	0.0893413	1	age 72	neg	Niacinamide
M Phase	0.0486288	0.0893413	1	age 72	neg	Niacinamide
Intracellular signaling by second messengers	0.0486288	0.0893413	1	age 72	neg	Niacinamide
SARS-CoV Infections	0.0486288	0.0893413	1	age 72	neg	Niacinamide
SARS-CoV-2 Infection	0.0486288	0.0893413	1	age 72	neg	Niacinamide

## Sheet: Table 5
Table S5 Mouse plasma metabolome across aging.
sampleID	sex	age(months-old)	3-Dehydroquinate	Porphobilinogen	Phenylacetylglycine	Gamma-Glutamyl Glutamine	gamma-Glutamylmethionine	Capryloylglycine	5-Hydroxy-L-tryptophan	Beta-Citryl-L-glutamic acid	gamma-Glutamylleucine	L-gamma-glutamyl-L-isoleucine	N-lactoyl-Phenylalanine	N(2)-phenylacetyl-L-glutaminate	Cysteineglutathione disulfide	Tyrosyl-Glutamate	Dityrosine	Oxidized glutathione	Glu Lys Tyr Ser Asn	Sarcosine	L-Serine	Cysteine-S-sulfate	Acetylglycine	L-Aspartic acid	L-Asparagine	Pyroglutamic acid	N-Acetyl-L-alanine	L-Glutamic acid	N-Formyl-L-methionine	L-Cystine	N-Acetyl-L-aspartic acid	Glycylhydroxyproline	Alanylaspartic acid	N-Acetylvaline	2-Methylbutyrylglycine	Aspartyl-Threonine	Hippuric acid	Deoxycholic acid	Cholic acid	Glycocholic acid	Taurocholic acid	p-Cresol glucuronide	L-Threonic Acid	Arabinonic acid	D-Glucuronic acid	Gluconic acid	N-Lauroylglycine	Fumaric acid	Succinic acid
12F1	F	12	2667.72	6730.18	261104	87356.9	60535.9	24706.2	22224.9	664.313	111726	29652	20255.3	6302.37	77136	56587	8990.31	147780	213570	179534	39542.9	5689.02	2532.24	10471.6	20233.1	30282.6	13760.7	23091.8	6105.14	1281.84	3631.57	2720.13	6672.84	4373.82	2162.06	12810.7	57301	10220.1	17470.1	1477.07	77470.5	860619	156474	32323.4	16468.2	79440.4	5471.71	4014.44	40172.8
12F3	F	12	4368.54	4620.27	101206	92002.6	43555.9	13274.5	21309.8	2345.35	105938	25691.4	3999.35	3461.84	78263.5	37318.3	11788.2	178177	169369	129784	32864.9	7627.75	9250.24	12998.5	12805.3	30254	7634.43	30489.3	5447.02	2381.86	1146.9	2542.84	8498.21	3056.01	1624.39	12553.8	27614.4	17125.5	14222.4	931.369	72683.6	19758	173630	30012.7	16350.8	77474.4	3818.04	277.236	43563
12F4	F	12	908.228	5754.85	103059	102039	34704.2	22291.1	11949.3	4395.44	105681	29997.7	23185.2	3697.78	105089	31103.3	8778.18	258436	184483	246246	29779.8	15268.6	4518.47	14695	18934.9	35694.5	8279.04	35506.9	8571.81	2596.82	3670.9	491.846	10124.4	3313.77	719.617	19886.1	18221.7	7149.52	2069.7	764.137	84693.2	327534	258289	44514.8	15550.7	95438.6	6992.39	2204.12	39524
12F6	F	12	1651.22	4819.72	82054	124748	36612	20267.8	15539.9	5207.74	87037.6	25439.4	11024.9	4200.94	64043.7	43916	5879.32	176149	204814	154231	32137.7	10727.6	14228.5	15468.2	14298.3	55273.1	8811.9	40399.2	8258.49	1283.82	13082.5	4731.14	9677.19	3501.53	1266.38	15194.4	14248.5	14244	4282.27	1040.12	336661	135314	769755	57142.6	28689.3	134831	5983.65	3501.14	39633.8
12F7	F	12	3049.24	4359.28	74662.9	106296	33015.6	13489.4	15382.1	6696.64	90016.9	26858.3	3200.79	1576.57	48549.5	33772.4	7663.23	124963	173581	128454	36735.1	7040.62	14888.9	15444.3	13704.9	63343	6454.02	24879	5896.91	1303.03	8054.06	5212.47	7156.37	3877.06	396.574	16362	14962.4	9363.49	435.434	518.753	41868.3	154782	422097	30891.8	21128.1	107977	4501.18	515.836	39806.3
12M3	M	12	2488.22	4959.92	228433	117920	38512.7	38027.8	13434.2	2392.25	125497	33946.7	5159.8	6811.34	52055.9	60074.5	8603.32	150287	339078	181510	29454.5	6715.63	8958.65	10633	10605.5	78309.1	9248.16	35756.5	6287.8	600.517	2383.71	7043.86	7497.64	5371.95	1423.04	14716.5	24784	16524.8	5967.51	1508.21	115314	242758	290101	31822.5	21743.5	125884	9687.38	3478.11	40114.9
12M4	M	12	1505.65	3643.78	95238.5	117851	27940.7	26983.2	11933.2	2939.23	94849.9	29140.2	14467.6	2957.93	32987.8	32994.9	8270.41	119551	192681	176665	29208.4	5901.21	8776.02	11491.1	16715.7	40181.2	7041.94	32965.5	4380.78	1004.12	3186.75	2291.56	7388.04	3302.37	596.857	16517.2	13895	3924.66	686.109	646.18	98649.8	86446.9	422114	31828.2	21073	129526	7329.76	1389.07	39911.4
16F1	F	16	3405.84	7370.81	87949.2	124090	32897.8	29076.5	17459.9	1343.08	95998.2	29270.8	5080.36	2251.6	40542.9	40635.6	8809.29	153975	237393	81355.8	23686.9	5504.81	8994.56	10947.6	8626.92	41204.6	12318.5	19872.2	6493.3	447.339	2406.67	4980.32	8113.03	4382.92	3251.21	31134	38958.5	23616.3	188556	22711.2	2.05163e+06	78985.2	250211	33606.3	18412.7	73813.9	6885.61	2727.12	37396.7
16F2	F	16	3630.78	7157.7	106909	113615	36822.8	15186.8	17181	2417.94	98662.4	24431.7	7766.93	2254.28	68091	28132.5	9557.22	155346	142472	134882	25225.8	6198.22	8672.35	12357.2	9050.81	55184.6	7177.87	28859.3	4963.34	1987.5	2702.45	4594.1	5851.56	3093.59	2188.25	12834.4	25686.8	11042.9	8024.76	1460.89	207069	17687	247663	33746.7	18011.7	90355.5	4180.28	2722.17	40385.1
16F3	F	16	8186.8	3982.59	58953.5	114279	37585.3	12384	36802.8	773.268	75342.4	18911.4	6120.55	1757.84	69611.9	40992.7	11435.3	214341	162417	147743	25277.8	12482	12080.6	8874.53	12505.3	48887.1	7102.87	23674.1	7152.53	1065.92	811.542	2247.17	6627.69	1881.98	757.893	11614.3	18976.3	9445.58	19020	4581.37	333159	26944.3	149868	20433.1	18097.7	63047.5	4795.83	1425.28	43918.9
16F6	F	16	4620.45	5173.97	26984.2	113150	31939.7	13105.3	17755.3	2654.56	78399.2	23288.8	7587.29	1173.76	66751.5	35225.6	8644.51	132694	143572	121186	25220.3	5585.57	10664.4	9890.48	11148.5	44779.7	8764.34	31797.8	4416.09	2195.76	1480.07	3593.41	7133.77	2554.41	1098.41	14680.9	24604.6	2892	7410.66	1796.7	212860	1133.21	215179	26780.5	15112.1	65693.8	6507.52	814.698	40328.2
16F8	F	16	1922.94	4576.68	245686	130438	32961.5	21771.7	14673.2	4615.09	101316	27878.4	10723.7	7661.88	41763.4	40673.4	5627.58	141766	145957	221451	25933.3	7662.83	17059.6	18496	16287.6	59074.5	10199.8	27349.4	6936	2330.92	7915.88	5136.71	7960.25	2994.58	860.521	12766.6	25803.7	18024.5	5892.88	1785.76	167422	1.57567e+06	329554	24907.1	14135.1	90430.4	6961.93	1351.65	43361.4
16M1	M	16	6892.37	8008.87	85276.7	134893	41119.6	35535.2	24897.6	2747.81	116304	34813.7	7175.09	3211.32	76849.2	65813.5	8689.7	253126	200274	201982	30217.2	3108.07	13692.5	13670.5	12806.7	56305.3	8496.08	21130.9	6423.95	559.614	3681.17	6491.54	7581.17	4486.07	2526.17	9028.03	32186.7	8729.32	40301.3	3394.1	119121	194457	257538	29890.7	20294	120631	7154.06	3491.52	35785.5
16M2	M	16	3083.81	4824.4	65904.5	111328	25907.6	30425.1	14647.2	2945.22	104062	30779.2	6054.15	2516.9	59922.6	36981.8	8750.65	136668	373175	147739	25918.9	6160.82	6678.53	8066.16	10002.7	57022.1	9312.21	30861.1	4768.81	996.361	2327.45	8852.4	5954.63	2641.91	2304.24	12644.8	23928.9	3271.35	1733.55	2662.09	417211	19113.2	398026	28252.4	19108.4	105330	6065.17	1535.49	42349.8
16M4	M	16	4478.28	5019.82	220632	131087	45314.4	45977.4	16211.5	5634.94	125287	33583.2	12734.4	4259.63	79740	77236.2	13229.7	208152	241052	292133	31502.3	6356.63	12150.6	15222.3	16235.1	45631.7	10004.3	53890	5514.78	858.488	2598.11	5479.11	9645.24	2834.23	2140.04	16242.6	31305	10521.9	115516	5834.3	316317	165454	390026	35075.2	15901.2	107830	7963.42	3459.93	39548.2
16M5	M	16	4875.24	4764.54	85639.1	119519	29086.7	43531.4	15549	1922.3	106360	30325.9	13607.7	2989.24	50858.4	43174.3	10167.9	165294	218635	186671	24878.8	7541.62	10738.3	11407.6	14612.5	48715	6902.57	26323	3855.02	0	3198.77	5421.22	7012.1	3051.29	1120.1	14592.7	23851.4	1544.36	877.566	2151.41	67753.9	94428.4	444407	31178.4	21051.7	129130	3838.39	2364.14	39591.2
16M8	M	16	3588.01	4048.07	130970	131946	50801.4	22845.7	16013.8	2767.46	130645	39626.4	9883.73	4488.3	54274.3	65983.5	11704.3	125407	165266	182323	30529.9	5221.95	20297	22262	15291.9	55657.8	9858.41	40384.4	8114.35	860.539	8056.66	6281.92	9565.46	4235.78	1131.43	20142.5	35770.4	4685.5	5522.51	724.501	157767	261338	440297	25509.3	20508.7	122099	5283.91	1253.29	42073.1
20F1	F	20	6650.78	6838.43	159013	104869	35147.2	19920.7	32678.5	1442.11	88300.6	24212.6	7828.57	5111.5	75098.3	33259.8	11802.7	184839	140933	168463	25363.3	6224.72	10918.5	8636.21	10301.6	57999.3	9549.81	22600.4	5109.02	1104.37	2676.82	5573.42	6234.48	3713.94	1537.44	14283.7	23260.4	16148	17972.3	4915.29	312875	660869	206877	33435.4	18747.5	88196.2	3189.25	1507.09	39088.9
20F2	F	20	1620.37	7366.28	91811.4	123146	45520.6	25875.6	15324	2143.54	93684.5	27555.5	11874.7	3753.46	100181	35748.3	8920	167143	187121	200455	35078.6	6618.28	18495.5	7239.89	14496.6	54106.4	11264.5	25464.9	5648.63	1141.87	5162.77	6283.46	4662.47	3390	2154.06	6859.9	25693.2	25961.8	21466.8	2892.91	201896	434780	423355	42606.3	14280.8	80922	9021.06	3180.34	39003.2
20F3	F	20	3306.04	5449.5	51984.9	123677	31230.1	16007.8	21879.5	1953.44	100536	25154.7	9525.91	2683.07	71351.2	29389.7	9541.19	144356	213699	153186	24108.1	6234.24	15680	8369.63	10245.4	46994.7	10266.7	29398.5	6320.88	898.379	1032.74	4785.79	6787.12	4259.71	1581.95	16544.5	10537.2	11541.1	7337.33	3562.81	171154	184009	286592	39778.8	23088.9	103331	5486.32	1063.92	38953.2
20F4	F	20	2604.02	5166.62	136384	81527.9	36996.9	26275.9	14494.1	1237.64	86415.4	25899.7	9742.27	4071.56	62531	32510.4	6953.21	155108	178047	212955	30449.3	9007.6	10681.5	14484.5	15955.7	44687.9	7495.46	29121.9	4611.1	2101.22	3405.7	4347.75	6244.93	3148.99	1427.35	13721.5	35238.8	12445.1	3218.13	1048.49	119223	120443	364682	38099.3	14059.3	72938.4	5900.87	1600.82	39995.1
20F6	F	20	17277.2	29081.3	1.48848e+06	100291	38410.8	18233.9	41057.1	5512.75	82803.2	26947.3	10592.6	31973.6	78873	46918.3	20238.2	222393	113978	197119	27543.7	6236.09	16526.1	9232.77	16104.9	60048.9	9733.27	38291.7	6777.31	2730.6	4929.45	2724.21	10079.8	3975.06	3134.55	19242.8	2.21269e+06	7704.33	4299.53	136.862	86555.7	369203	378160	95338	53254.9	236405	2855.49	1657.79	43379.2
20F8	F	20	11325.2	5986.43	66217.8	120911	51718.2	14255.2	25253.5	1932.04	92931.8	26164.3	11351	2866.11	106507	54806.6	12377.8	277743	174171	180154	28824.6	7353.28	12861.5	10241.5	13162.9	45254.8	9944.48	30784.1	5629.37	1083.96	3344.77	2821.22	8865.79	2723.24	1377.73	12410.4	29910.1	4813.27	11427.9	3416.7	444905	153776	280761	33483.4	16227.3	86890.8	6428.93	1040.23	44894.1
20M2	M	20	2341.23	7690.3	310285	73483.3	45007.1	53777.2	19277.2	1471.5	119964	40802.1	26932.9	4811.19	86416.5	71897	8609.73	219449	628281	241507	35755.5	13905.5	1820.33	12167.7	18006.8	40369.1	10579.1	31310	8886.27	1005.92	5187.86	3300.66	5808.46	4490.97	1631.17	12398.4	83123.8	30173	42774.7	8086.67	1.91335e+06	429203	323330	35175.9	26320.7	122538	8258.25	5691.25	39127.6
20M5	M	20	3815.38	7472.68	233682	126710	37862.9	36635.8	18027.4	577.43	124488	36327.7	10243.6	5164.31	68034.5	57664.3	7392.86	126400	342629	226084	29190	9040.39	11359.4	12010	12295.9	55996	8228.18	30817.4	6997.46	747.308	3310.28	5235.78	8302.4	6278.97	3169.71	18533.2	25073.5	7591.52	515.143	974.318	163645	341752	388472	30644.4	23814.7	133980	4468.68	3804.58	42261.7
20M6	M	20	7564.29	5408.7	192325	88586.1	32088.4	32710.6	18742.1	1481.74	80848.9	24754.4	6466.43	3415.8	64456.9	44793.5	14563.7	171873	300826	169381	28301.3	6481.59	8856.9	6181.71	12934.8	50354.8	11507.2	24492.3	6972.4	1033.11	1996.39	5610.21	6649.89	4142	2445.35	21827.7	46347.9	1829.44	1191.31	537.182	50732.4	468961	213284	24324.4	14128.9	89243.1	9664.96	1682.43	40136.1
20M7	M	20	6307.59	5800.84	102178	91655.5	30663.7	33088.5	26739.5	4068.84	106352	31703.7	7512.43	2713.99	61409.7	47495.5	9039.09	123307	378547	207984	29521.4	8336.49	9074.86	9354.15	14680.5	50059.1	5555.01	33647.6	6763.95	2319.12	3350.55	6262.5	8730.76	2529.58	2443.85	18056.2	38635.3	3997.07	1893.45	1646.61	97246.9	161117	271640	24814	24562.3	126806	6757.56	1372.06	40474.7
20M8	M	20	10226.5	4593.55	93020.6	172895	45929.4	18722	22057.9	2475.71	182371	49695.9	2955.5	3728.07	59307.2	58817.5	13109.6	143894	612051	198953	26043.7	11412	7763.88	17533.7	11681.9	51843.2	13547.4	44001.6	5479.95	580.58	1687.85	3111.34	8743.06	4322.34	1557.6	19489.2	27008.2	6608.13	37048.3	1712.62	334958	100333	297996	27396.4	22205.8	146810	5527.93	2436.02	40390.4
6F3	F	6	1469.98	7560.5	50483.1	93661.2	41552.9	34792	18050.3	13529.1	77566.5	24868.5	32016.1	1374.9	43668.7	58948.1	12875.3	226192	155561	245830	42624.7	19421.8	12743.7	14806.5	30939.4	55176.6	8169.32	75207.9	6587.98	2987.13	12486.6	1830.45	7841.7	5668.13	2861.99	12700.6	46171.9	100350	901585	112952	5.43195e+07	12554.2	195555	27559.5	15249.8	69816.6	7580.79	4505.77	38928.8
6F4	F	6	3914.37	4789.98	31117.1	97753.9	32528.2	26721.9	19501.5	1864.93	83195.5	19142.5	12492.7	1122.06	27763.1	46447	8313.29	115548	150100	203961	28825	9480.32	20906.2	7814.98	20983	49872.6	7549.63	35339.3	4349.22	1358.41	4689.61	1936.88	7693.62	1985.94	1108.93	8975.22	11918.8	51413.8	39715.9	39634.3	4.21748e+07	150060	146875	16972.1	15583.6	58466.6	5623.71	1084.41	40181.2
6M2	M	6	9980.85	6364.17	75665.7	81304.1	58963.5	50671.2	21894.4	2740.57	115184	38607.5	10597.2	1416.31	60526.6	82513.3	11075.6	160175	154954	252315	52552.5	3488.1	28166.4	7944.43	20822.3	55800	8013.07	26099.5	5590.51	1186.85	4392.13	1596.86	7760.27	4544.21	861.167	27507.3	12271.3	2994.46	283.628	587.096	51300.7	4649.41	230440	26480	26314	187743	6143.51	2954.8	42589.5
6M3	M	6	3061.92	5782.22	48719.7	107261	41543.6	38118.5	16534.3	3777.09	122392	32800.1	11742.7	2229.57	58429.1	46118.3	8176.27	174739	186385	163652	27005	3866.52	17809.7	12208.8	13582.8	51010.4	7831.96	35577.9	4986.78	609.96	3395.98	3606.9	8045.89	3715.83	2043.93	11692.7	34166.7	2013.46	354.337	831.565	49715	8173.45	276998	28359	19984.2	139692	8989.94	2815.93	40102.7
WT10	M	12	3859.9	5700.22	146080	145672	33882.7	27371.3	17706.9	2613.48	107476	31237	5542.69	4600.72	59448.7	41075.2	8796.05	157914	256419	155117	33647.9	13300.2	12633.4	13974.2	13391	52808.7	10463.8	40164.1	4938.04	1160.78	6619.85	6818.4	12118.1	2599.26	872.773	13713	24614.4	5697.61	228.549	1599.62	40156.9	235328	640970	32917.2	27265.9	172759	4760.99	1386.25	40599.6
WT7	M	12	10373.1	3888.81	132777	112817	43684.8	39801.1	17853.5	2021.53	101211	31095.6	6495.09	4047.71	60177.9	58301.8	9113.64	137056	215757	211336	26468.7	7597.87	8185.55	10735.9	17473.7	42753	7074.45	22601.1	5234.49	278.09	2192.89	4307.54	8230.26	4054.4	1772.69	14616.5	22737.7	2319.01	377.83	149.613	34251.1	322076	291006	28917.9	15503.3	96756.7	4121	2404.17	39960.3
WT8	M	12	5506.86	3794.36	122026	88566.4	34844	39511.4	20234.6	3546.86	83655.5	25955.3	5118.01	3099.89	52870.4	30559.3	9298.76	158953	219288	133711	23727.1	8392.13	8077.81	10182.2	11384.5	44737.8	7099.64	22902.5	4790.58	241.958	3649.03	4319.27	5435.24	2438.42	1304.72	12421.8	25353.6	5663.76	1008.28	5039.5	243572	543266	235301	24419.8	15841.6	95721.1	4909.49	2140.92	39671.6
WT9	M	12	14864.7	5417.17	59102	108608	34068	28328.5	27392.4	2961.62	102753	25347.7	3393.52	4684.81	39935.8	36343.8	13795.8	124647	199838	116744	31075.4	7564.26	10428.3	12461.6	14463.6	46658.8	7021.57	34409.7	3979.43	1234.37	1262.96	4468.17	7989.39	2585.58	1051.07	22840.3	19619.7	4510.19	985.272	852.642	47953.9	227551	149532	20181.6	14032	76345.4	8418.82	1294.31	41398.1
[truncated: 677 more columns]

## Sheet: Table 6
Table S6 Murine kidney and human plasma exhibited the greatest number of overlapping age-associated metabolites, which showed positive correlations with age.
Metabolites	R(human plasma)	Pvalue(human plasma)	fdr(human plasma)	Class	R (mouse kidney)	Pvalue(mouse kidney)	hmdbID
Tryptophan 2-C-mannoside	0.636769	5.5e-27	2.64e-24	Indolyl carboxylic acids	0.348086	0.0277345	HMDB0240296
Succinyladenosine	0.590065	1.69e-22	2.71e-20	Purine nucleosides	0.320745	0.0436011	HMDB0000912
Pseudouridine	0.572416	5.52e-21	3.78e-19	Nucleosides	0.364867	0.0206189	HMDB0000767
3,3'-Thiobispropanoic acid	0.566058	1.84e-20	1.1e-18	Carboxylic acids	0.405544	0.00942696	HMDB0031162
L-Cystine	0.523954	2.9e-17	1.16e-15	Amino acids	0.360777	0.0221943	HMDB0000192
N-Formyl-L-methionine	0.482833	1.53e-14	3.49e-13	Amino acids	0.261031	0.103758	HMDB0001015
1-Methylguanine	0.468463	1.13e-13	2.46e-12	Purines	0.45983	0.0028341	HMDB0003282
D-Glucuronic acid	0.461944	2.71e-13	5.2e-12	Carbohydrates	0.403277	0.00987201	HMDB0000127
Leucylproline	0.448852	1.49e-12	2.24e-11	Amino acids	0.489301	0.00135462	HMDB0011175
N(2)-phenylacetyl-L-glutaminate	0.439521	4.81e-12	7e-11	Amino acids	0.473192	0.0020443	HMDB0062645
1-Methylguanosine	0.434558	8.84e-12	1.25e-10	Purine nucleosides	0.271261	0.0904333	HMDB0001563
p-Cresol glucuronide	0.408057	1.94e-10	2.17e-09	Carbohydrates	0.273835	0.0872985	HMDB0011686
3-Dehydroquinate	0.404273	2.95e-10	3.22e-09	Alcohols	0.492111	0.00125818	HMDB0012710
4-Pyridoxic acid	0.400724	4.35e-10	4.54e-09	Pyridines	0.285551	0.0740811	HMDB0000017
Porphobilinogen	0.367032	1.39e-08	1.17e-07	Amines	0.545742	0.000270287	HMDB0000245
cis-5-Tetradecenoylcarnitine	0.328586	4.61e-07	2.7e-06	Acyl carnitines	0.240613	0.134762	HMDB0002014
(R)-3-hydroxybutyrylcarnitine	0.325706	5.88e-07	3.4e-06	Acyl carnitines	0.237891	0.139365	HMDB0062735
Leucyl-Aspartate	0.310026	2.12e-06	1.09e-05	Amino acids	0.293677	0.0658758	HMDB0028925
Phenylalanylphenylalanine	0.303267	3.6e-06	1.77e-05	Amino acids	-0.55598	0.00019552	HMDB0013302
2-Piperidinone	0.303223	3.61e-06	1.77e-05	Piperidines	0.248335	0.122317	HMDB0011749
isomer of 3-hydroxyoctanoyl carnitine	0.302636	3.78e-06	1.83e-05	Acyl carnitines	0.338401	0.032693	NA
N1-Methyl-2-pyridone-5-carboxamide	0.296865	5.88e-06	2.77e-05	Pyridines	0.324146	0.0412974	HMDB04193
Hippuric acid	0.292134	8.38e-06	3.8e-05	Benzoic acids	0.324499	0.041064	HMDB0000714
Isobutyrylcarnitine	0.28595	1.32e-05	5.61e-05	Acyl carnitines	0.303136	0.0572474	HMDB0000736
Creatinine	0.27556	2.77e-05	0.000106265	Carboxylic acids	0.399274	0.0107017	HMDB0000562
3-Hydroxy-cis-5-tetradecenoylcarnitine	0.269454	4.22e-05	0.000152627	Acyl carnitines	0.34124	0.0311697	HMDB0013330
Pyroglutamine	0.267409	4.84e-05	0.000173516	Amino acids	0.387399	0.0135218	HMDB0062558
Leucyl-phenylalanine	0.259498	8.2e-05	0.000275247	Carboxylic acids	-0.529995	0.000436024	HMDB0013243
Cysteine-S-sulfate	0.257457	9.37e-05	0.00031012	Amino acids	0.444557	0.00405333	HMDB0000731
L-Carnitine	0.250815	0.0001434	0.000446961	Quaternary ammonium salts	0.319705	0.0443256	HMDB0000062
3, 5-Tetradecadiencarnitine	0.250455	0.000146697	0.000454288	Acyl carnitines	0.343169	0.030168	HMDB0013331
p-Cresol sulfate	0.24111	0.000261727	0.000752268	Organic sulfuric acids	0.284013	0.0757214	HMDB0011635
Hexanoylcarnitine	0.231805	0.000455606	0.00123554	Acyl carnitines	0.261597	0.102984	HMDB0000705
3-hydroxyoctanoyl carnitine	0.230504	0.000491499	0.00132539	Acyl carnitines	0.315896	0.0470639	HMDB0061634
9-Methyluric acid	0.226311	0.000625668	0.00163218	Purines	0.337187	0.033363	HMDB0001973
2-Hydroxybutyric acid	0.220139	0.000885525	0.00223712	Hydroxy acids	0.293491	0.0660549	HMDB0000008
L-Alanine	0.199772	0.00260993	0.00588154	Amino acids	0.33077	0.0370949	HMDB0000161
Valproic Acid	0.189583	0.00431959	0.00946759	Fatty acids	0.289416	0.0700832	HMDB0001877
Glycolic acid	0.185904	0.00515078	0.0110869	Hydroxy acids	0.347622	0.0279568	HMDB0000115
Capric acid	0.183378	0.00580173	0.0123222	Fatty acids	0.39143	0.012501	HMDB0000511
L-Glutamine	0.178938	0.00712662	0.0147447	Amino acids	0.438671	0.00463289	HMDB0000641
Pipecolic acid	0.17671	0.00788811	0.0161184	Amino acids	0.284249	0.0754673	HMDB0000070
Thymine	0.171995	0.00974221	0.0194844	Pyrimidines	0.406236	0.00929461	HMDB0000262
5-Hydroxy-L-tryptophan	0.169499	0.0108723	0.0213881	Amino acids	0.374987	0.0171188	HMDB0000472
3-Methylglutarylcarnitine	0.147493	0.0269535	0.0493805	Acyl carnitines	0.180991	0.263716	HMDB0000552
2-Hydroxyglutarate	0.13125	0.0492642	0.0851974	Hydroxy acids	0.30466	0.0559457	HMDB0059655
Guanosine monophosphate	-0.147024	0.0274485	0.0499064	Purine nucleotides	0.319233	0.0446581	HMDB0001397
2-Methylbutyrylglycine	-0.162693	0.0145615	0.0279581	Amino acids	0.318523	0.0451612	HMDB0000339
2-Hydroxy-2-methylbutyric acid	-0.164929	0.0132441	0.0256338	Fatty acids	0.281927	0.0779903	HMDB0001987
2,6 Dimethylheptanoyl carnitine	-0.16993	0.0106694	0.0211624	Acyl carnitines	0.305056	0.0556115	HMDB0006320
Pyrophosphate	-0.20358	0.00214857	0.00493451	Non-metal pyrophosphates	-0.362853	0.0213826	HMDB0000250
Niacinamide	-0.23623	0.000350986	0.000968236	Pyridines	0.300177	0.0598436	HMDB0001406
[3-(4-methoxyphenyl)propoxy]sulfonic acid	-0.290359	9.56e-06	4.17e-05	NA	0.195393	0.226942	NA
1H-Indole-3-carboxaldehyde	-0.319335	9.98e-07	5.51e-06	Indoles	0.297216	0.0625339	HMDB0029737

## Sheet: Table 7
Table S7 Mouse kidney lipidomes across aging.
sampleID	sex	age(months-old)	GluCer	3-Dehydroquinate	Porphobilinogen	Gamma-Glutamyl Glutamine	gamma-Glutamylmethionine	5-Hydroxy-L-tryptophan	Beta-Citryl-L-glutamic acid	gamma-Glutamylleucine	L-gamma-glutamyl-L-isoleucine	N-lactoyl-Phenylalanine	Indolylacryloylglycine	N-acetyltryptophan	Cysteineglutathione disulfide	Tyrosyl-Glutamate	Phenylalanylphenylalanine	Dityrosine	Oxidized glutathione	Nocardicin C	Glu Lys Tyr Ser Asn	Sarcosine	L-Serine	Cysteine-S-sulfate	Acetylglycine	L-Asparagine	N-Acetyl-L-alanine	L-Glutamic acid	N-Formyl-L-methionine	L-Cystine	N-Acetyl-L-aspartic acid	Alanylaspartic acid	N-Acetylvaline	2-Methylbutyrylglycine	Aspartyl-Threonine	Glutamylthreonine	Deoxycholic acid	Cholic acid	Glycocholic acid	Taurocholic acid	N-Acetylneuraminic acid	p-Cresol glucuronide	Acetaminophen glucuronide	3PG/2PG	L-Threonic Acid	Arabinonic acid	D-Glucuronic acid	Gluconic acid	Edetic Acid
12F1	F	12	0.0122962	2583.4	569.822	6706.73	6757.22	590.6	3913.65	13501.5	2179.28	1650.71	331.488	714.59	53329.7	4105.68	77.5745	336.522	654648	164.764	286.57	12464.6	1008.71	1245.78	455.779	743.01	493.023	96549	439.104	103.304	9422.66	4115.91	1071.27	151.368	1222.83	162.915	71.2807	287.043	619.724	165451	11120.7	109883	1884.49	2874.98	122052	12010.1	4022.37	25410.4	642.978
12F2	F	12	0.0128748	3520.14	952.71	10384.6	5635.81	653.391	4469.37	11640.5	1958.43	2265.63	1938.5	962.627	41009.1	2843.06	58.6569	434.613	818815	287.492	354.209	9972.33	867.666	780.171	594.474	698.133	465.158	95427.2	510.088	31.4746	11727.8	3410.58	1029.87	236.826	1167.94	150.385	60.3486	72.654	488.949	439402	10117.7	63680.3	1693.16	3209.61	183710	21994.7	3277.15	35199.9	1552.63
12F3	F	12	0.00950775	2236.27	577.67	14190.9	5483.92	490.481	4178.72	11677.7	1731.66	360.25	265.729	858.403	50816.5	2338.18	120.907	248.283	489252	202.124	487.481	11454.6	668.505	650.15	206.303	415.897	325.939	127576	191.646	113.488	5272.3	7729.36	597.334	175.532	2863.49	1011.67	187.14	148.532	155.936	39680.8	9094.71	2340.25	2392.83	2384.6	82270.7	12269.1	3080.2	18373.1	55230.9
12F4	F	12	0.00956545	2403.28	554.874	6400.88	3225.27	674.833	4752.78	9239.71	1910.76	2374.91	287.207	1598.85	62196.8	1749.47	114.541	489.523	617507	234.851	305	9571.64	782.073	789.41	874.087	859.872	387.804	106991	368.631	91.3261	10196	2827.01	1153.25	284.012	1352	313.557	59.7689	91.4415	497.758	328567	9394.88	52408.6	1182.09	3149.23	171335	16722.7	2541.05	26951.5	13178.1
12F5	F	12	0.0112159	2763.69	723.867	4276.46	2153.6	791.985	3498.72	6501.16	1490.75	740.786	576.998	1380.08	48562.4	1828.03	137.305	263.73	711978	343.924	174.38	10522.9	767.276	696.654	292.853	476.656	390.416	103568	314.371	53.8372	5765.18	1916.23	1561.33	178.47	2050.01	871.121	41.2694	260.822	505.418	521298	9308.98	6290.09	760.374	1534.11	92503	10786.1	3251.12	22532.7	51189.9
12F6	F	12	0.0105382	1917.01	589.234	13781.6	4075.36	523.747	3593.84	7441.11	1194.46	392.941	254.919	787.802	39716.6	1782.22	109.336	335.263	599281	262.798	418.211	12179.7	574.328	577.682	191.782	389.898	245.116	113331	183.928	34.6776	5136.91	5043.63	510.21	174.545	2794.84	1337.25	133.69	181.07	424.997	418968	8787.19	13403.4	1214.32	2020.67	87636.1	11811.5	1826.82	17252.9	74201.4
12F7	F	12	0.0115756	2486.21	474.687	12297.9	3981.97	396.225	4612.96	8848.86	1515.41	532.995	205.591	927.724	45786.3	1793.4	79.2315	303.381	680666	221.855	343.519	12297.8	556.407	411.805	215.248	346.369	202.553	99426.7	254.505	17.9677	6034.43	4416.88	574.065	168.966	1267.96	280.312	87.0435	113.275	493.735	736144	8063.83	24242.8	1147.27	1995.06	91466.1	19591.1	1705.86	22609.9	7537.99
12M3	M	12	0.0104273	2063.66	449.438	19790.2	4213.76	272.672	2234.91	18454.3	3920.71	522.125	388.966	726.08	57797.8	3552.42	72.8047	347.345	549602	268.987	889.112	12892.7	829.752	856.433	438.987	662.988	290.3	138901	241.256	123.812	4662.31	7048.86	2711.07	186.731	2287.44	1026.13	87.2494	96.5425	311.115	73299.3	7000	26236.9	1783.7	2885.47	99129.2	13272.8	2425.78	26246.5	28561.5
12M4	M	12	0.012054	2389.72	566.721	21201.1	4105.18	298.85	2631.35	20800.4	3404.55	516.935	292.776	1121.43	59448.6	2622.37	104.886	378.114	502971	288.85	681.562	9476.96	664.975	1026.55	498.438	596.136	415.453	137441	206.465	117.327	4847.83	8397.69	3294.11	240.362	2363.19	748.289	47.5898	18.1095	154.225	10630	7601.28	22217.9	1402.27	2642.2	117072	19789.6	2955.66	34071.1	25346.7
16F1	F	16	0.0157571	3660.89	983.527	9593.45	2830.6	830.771	3969.46	8150.48	1706.63	2749.02	1055.85	975.041	42236.1	1693.77	94.5603	386.501	699513	377.694	375.8	7534.29	890.628	555.854	953.546	715.358	533.098	102841	384.068	49.8485	8210.91	2880.58	1823.44	189.745	1441.06	206.624	202.356	2280.82	2237.84	1.1501e+06	11099.5	11658.7	1134.98	1543.96	140168	13550	3037.26	30890.6	662.713
16F2	F	16	0.0143831	2111.28	639.046	11966.8	3790.86	530.391	4877.67	7708.46	1279.53	359.572	177.743	517.763	48481.4	1560.85	101.787	387.542	605012	230.315	358.528	13280.4	610.358	680.773	205.583	398.681	326.416	119770	226.218	62.068	4281.12	5474.01	565.486	183.668	2499.89	885.018	54.4473	183.607	992.15	241586	9303.26	1477.9	1251.24	2214.97	84801.6	14806.5	2233.16	21455.3	39481.4
16F3	F	16	0.0136345	3455.3	876.325	6108.5	2043.91	879.296	4834.06	7394.58	1600.74	430.481	441.072	1876.84	52552.8	1703.57	97.1278	273.684	777728	373.691	166.633	10293.7	643.177	873	389.109	340.241	331.027	120493	348.417	91.042	8869.95	2007.37	1016.64	214.295	2138.99	851.298	60.6089	187.023	396.687	12445.2	8368.45	4358.05	643.362	1345.45	87281.6	11315.5	3142.29	20511	49642.3
16F6	F	16	0.0130433	3000.73	706.196	7447.64	2187.64	1072.03	6423.74	7078.1	1473.41	319.89	222.396	915.895	42468.4	1498.16	99.7012	307.441	798231	385.784	277.298	12259.5	815.887	665.685	329.773	390.082	388.641	111996	300.131	54.1544	6559.41	2582.09	803.798	224.635	2090.81	862.721	43.7684	79.5194	165.405	12238.7	9047.1	213.164	921.977	2240.19	102971	13834.4	2547.03	18507.1	60522.1
16F7	F	16	0.0153655	2929	760.075	9524.55	3308.59	692.164	3548.56	8088.33	1543.16	635.146	839.796	1332.5	58334.7	1838.98	126.906	327.025	471685	272.152	333.352	10336.1	726.425	721.512	292.893	549.239	337.47	111713	294.746	182.488	4771.17	5153.05	829.674	243.866	2213.7	737.092	87.4089	319.663	571.823	432062	8817.1	7626.63	1358.25	1523.37	96189.5	19802.3	4184.69	29920.3	34554.9
16F8	F	16	0.0137002	3384.53	683.579	18518.3	5581.06	347.563	5408.54	15757.2	2306.77	338.007	488.97	1269.32	43232.3	2784.96	77.7986	263.103	189858	234.013	412.523	13817.3	697.662	2051.37	302.151	548.811	318.604	126940	313.58	356.29	5086	11077.5	1241.27	234.323	3208.82	879.277	159.777	205.263	89.0358	6124.7	8493.36	229573	2758.35	3352.23	68440.4	20957.7	5920.21	30481.8	59097.1
16M1	M	16	0.0101217	2665.79	738.54	11170.9	3812.35	636.18	2191.44	15487.4	3156.28	832.313	322.112	551.926	62165.3	3274.67	46.1154	316.803	469593	814.751	677.553	13110.9	866.119	1132.23	975.227	666.563	304.505	121695	272.718	124.996	4113.25	5665.51	4454.24	191.26	1878.19	626.192	47.9879	416.365	397.868	39976.8	7936.27	34446.2	1147.13	3248.01	112887	11282.3	3525.67	35226.6	25506.2
16M2	M	16	0.01023	2057.9	528.485	17420.3	4267.66	364.879	2176.69	16093.4	3164.04	307.82	207.138	928.451	61838.6	3063.94	83.456	306.491	446646	406.843	1053.75	9870.86	721.399	1027.34	416.72	627.586	355.52	137412	200.314	104.036	4341.46	8860.85	2368.6	156.89	2429.94	684.38	19.8609	155.751	435.803	183674	7061.54	1555.06	1792.41	3727.92	98022.5	11843.2	2565.36	26312.1	29799.9
16M4	M	16	0.011579	2161.85	680.411	4002.75	2020.07	493.59	1758.85	13996.3	3308.57	514.542	257.741	358.158	58581.5	2755.38	95.7532	268.903	774633	451.566	164.425	16124.8	910.301	829.767	1149.51	559.456	397.861	118744	363.282	67.9004	7759.35	2337.16	5313.82	218.667	1661.1	997.983	23.9809	577.544	423.211	14677.8	8660.31	30313	710.905	2571.42	116024	10769.9	4051.95	32044.7	30449.9
16M5	M	16	0.0112183	3229.45	797.949	25098.8	4069.08	478.673	2363.2	17300.2	3294.79	369.054	232.318	759.193	47979.9	2976.62	54.7326	361.913	458670	476.995	887.434	9570.07	762.135	1213.44	604.98	544.635	381.184	117508	306.195	163.947	4073.29	8946.89	4079.96	200.588	2255.98	837.652	41.0676	39.6846	92.0753	3540.06	7456.91	25705	1855.47	2137.88	100040	12711.4	3793.05	26053.9	42296.4
16M6	M	16	0.01147	4395.25	1204.47	5432.55	2741.93	499.424	3119.85	15173.6	4039.01	649.315	660.458	718.318	62695.4	3735.04	59.071	273.77	493298	518.951	342.95	14798.8	844.496	1016.34	1023.14	615.794	472.035	122088	435.346	246.891	4762.62	3716.03	7579.74	450.901	2171.51	979.629	48.3176	52.4877	266.433	70190	7592.32	14750.7	590.855	3111.39	159611	20053.2	8884.29	52784.4	44633.9
16M8	M	16	0.0103331	3090.74	746.876	25164.3	7177.16	516.067	3376.7	27077.4	5046.69	1655.1	347.101	1157.83	61290.3	5120.24	67.8301	573.961	714872	551.245	885.181	9539.93	1012.83	1080.45	2252.97	713.242	432.068	105222	413.577	78.7093	6779.93	7428.24	7090.16	280.415	1454.99	454.582	88.1267	213.123	193.092	14717.4	9888.05	87577.8	1924.84	3425.78	181522	20039.7	3868.21	48078.3	5542.4
20F1	F	20	0.0134119	3005.87	713.794	14608.5	3609.04	843.377	4720.37	9892.71	1638.45	530.415	228.424	685.814	52731	1914.02	105.408	247.399	612478	302.231	297.286	13150.9	672.993	836.636	537.772	446.421	359.675	126435	287.105	147.293	5947.66	5176.02	1151.46	154.814	2079.62	657.327	108.816	205.027	287.792	22261.1	9141.3	77149.2	1387.43	1858.43	91515.9	12049.6	3653.46	21873.2	37701.5
20F2	F	20	0.0142713	5045.84	1049.74	11607	3599.24	1041.24	4600.37	9482.37	1830.3	2718.8	1021.65	1976.12	69473.3	1896.59	64.7596	395.061	617063	360.461	214.668	11268.4	1060.19	1196.11	682.621	788.245	653.782	100991	396.23	186.395	8862.32	3493.8	1865.01	205.815	1123.78	193.053	160.338	249.5	205.474	14556.9	10351.9	94961.8	1016.46	3136.31	192846	23052.8	4597.25	35847	1050.11
20F3	F	20	0.0106713	2221.32	578.552	5099.99	1395.42	553.659	4310.25	5882.6	1283.97	376.25	212.193	559.027	40889.8	796.095	138.731	293.06	737685	249.443	159.128	13369.9	604.871	713.98	360.794	394.528	263.364	118006	229.174	45.4557	7388.71	1867.95	1026.31	207.938	2046.7	758.474	19.5264	54.3759	319.818	20920.3	8114.14	13215.3	242.241	1819.6	97531.1	13109.6	2243.6	19447.2	47758.4
20F4	F	20	0.0135839	3320.93	636.043	16824	5828.87	566.914	5863.66	15298.2	2104	412.334	458.693	1563.53	85669.4	2617.02	93.0576	307.277	361289	213.966	471.696	14454	692.825	1528.18	288.345	550.438	376.608	157959	337.332	552.82	5016.9	14182.4	514.672	228.36	3480.97	980.385	124.094	687.219	1097.52	497761	8509.64	17989.7	2007.01	2299.22	97029.5	26646.2	5007.88	27246.3	60173.7
20F6	F	20	0.0126439	4838	1253.52	9134.61	2504.86	1201.76	4950.65	8181.38	1504.48	560.796	2186.96	3558.91	83150.6	1890.94	74.9144	303.803	492995	342.204	173.989	15609.6	626.348	1469.52	496.639	440.578	395.23	130833	386.556	300.441	6620.8	4943.64	2113.14	280.11	2661.12	781.299	35.8176	341.439	618.438	219291	8548.98	17620.9	765.242	1611.77	108351	22496.5	7547.18	46592.2	50638.7
20F8	F	20	0.0124561	4844.52	1085.02	18914.4	6043.9	1059.52	6192.05	11260.3	1799.42	1716.57	312.004	1791.56	72077.1	3025.14	67.6482	486.418	488325	384.094	486.017	13649.2	920.832	1112.8	835.661	813.567	481.261	117339	418.18	237.585	7734.79	6468.03	1388.88	253.269	1644.46	238.287	35.1435	247.397	332.633	17182.8	10823.7	28866.3	1550.27	2862.72	162661	25050.2	4547.51	37977.2	860.235
20M2	M	20	0.0120751	5845.65	1275	15038.5	6235.19	784.734	2016.17	21659.9	3923.43	788.648	1310	796.695	47441	5445.93	40.3409	386.844	192280	553.09	1879.97	13564.2	841.077	1578.25	604.832	856.023	402.658	115581	460.441	490.009	6063.4	10142.9	7625.05	406.173	2509.39	724.987	250.702	446.679	593.047	75595.8	7587.77	156584	1973.99	3290.69	154619	16370.1	9049.81	60232	24381.5
20M5	M	20	0.00961134	2853.06	694.512	15949.9	5332.03	602.071	3147.67	19570.5	4217.66	1330.23	251.663	591.995	54983.8	4112.16	19.0244	612.238	649760	358.647	1154.3	10314.5	1249.37	1532.94	1154.09	827.632	479.938	111058	378.818	101.678	6072.89	5216.89	4586.48	245.247	1345	440.111	61.055	13.7262	191.176	26579.9	10701	53475.8	1191.47	4185.88	182748	10061	3565.79	31960.3	894.664
20M6	M	20	0.0118672	3319.33	869.231	6510.46	3042.72	396.059	2747.42	15321	3274.2	1384.6	491.851	636.586	59375.8	2418.54	33.3079	509.054	813146	496.158	369.941	11461.7	880.685	1471.4	1006.68	596.424	543.28	97744.1	438.127	122.622	11407.2	2630.92	4193.53	227.622	1045.72	413.699	19.4064	35.0563	124.472	35213.5	9362.95	112074	444.282	2633.46	170169	11681.6	3268.39	34734.4	524.523
20M7	M	20	0.0115846	2116.02	647.915	7088.73	2183.14	446.722	2107.01	14566.8	3560.7	368.059	183.681	488.855	71852.3	2312.32	45.6085	289.385	711495	382.666	487.141	13417.9	809.841	1183.43	539.355	603.367	295.362	124658	236.087	176.369	6303.69	3703.24	2856.01	252.486	1760.21	728.689	59.1921	42.3657	260.131	22601	6902.23	28131.1	902.906	2257.05	120359	10230.8	3599.27	25461.5	34516.8
20M8	M	20	0.0127999	5644.38	1011.5	18298.9	5259.61	567.006	4312.93	24297.9	4356.09	1507.45	612.35	1042.01	63800.6	3475.38	36.3224	436.814	394092	609.253	860.399	10774.7	1041.35	1469.35	867.781	855.753	680.764	120220	389.78	349.779	8152.91	6960.08	5262.93	285.463	1887.91	439.525	75.1961	378.587	530.345	292385	8363.58	31443.5	747.764	4898.81	240873	20792.5	5687.11	47584.6	10178.9
6F2	F	6	0.012002	3727.15	616.055	5814.57	3516.18	652.848	4341.75	11902.8	2366.62	2477.07	421.239	956.652	65172.5	2144.79	195.639	348.591	662978	292.918	261.089	11209.3	983.057	762.006	792.527	785.189	768.477	106896	473.63	111.524	11808.5	3243.03	1082.24	196.353	1221.39	185.027	134.959	1086.22	971.921	320128	11953.7	4253.11	1855.94	3284.51	121197	12819.8	3416.36	29113.7	520.32
6F3	F	6	0.0112463	2080.17	654.426	7680.28	3424.11	639.824	5402.76	6603.19	1447.27	827.27	627.584	728.597	61636.2	2400.57	119.619	271.108	703130	403.446	378.02	11387.7	838.01	862.27	443.724	583.131	422.592	107406	313.979	115.174	6230.95	3630.25	598.933	147.965	2441.82	862.988	729.648	9916.7	2933	473941	9792.54	1004.66	1223.26	2082.62	77717.4	9037.79	2280.78	22061.9	59171.8
6F4	F	6	0.0121234	1857.53	541.517	11386.2	3445.27	604.06	5073.09	6465.44	1381.09	352.064	97.3178	490.73	47031.2	2081.48	105.517	270.6	686998	274.343	377.29	14153.8	691.857	642.065	385.597	454.425	387.172	126298	168.779	72.7446	5452.72	4423.78	811.795	137.512	2560.39	857.697	239.331	602.908	647.094	160341	9993.58	20880.9	1671.63	1876.58	82423.2	9946.68	2485.69	26763.9	51463.8
6M2	M	6	0.011659	2471.85	497.664	10502.4	4734.11	322.112	2526.15	14746.8	2753.56	313.144	87.7275	953.808	54205.9	2683.08	93.3913	391.264	372187	321.982	355.18	12783	870.581	1180.92	1147.8	474.668	468.684	127621	265.421	214.695	4916.43	11354.8	5740.94	198.642	3147.03	956.836	29.0687	22.1268	122.18	4923.51	7052.84	481.126	1002.35	2645.86	85730.3	11469.9	2940.55	31073.9	53647.4
6M3	M	6	0.0107042	2618.11	620.086	22161.2	3799.66	391.923	2526.76	19789.6	3232.24	465.747	263.269	1133.44	74000.9	2366.67	143.342	595.598	488036	530.771	668.706	9160.13	703.69	972.539	937.608	554.117	352.337	148329	281.75	183.979	5083.9	10468.5	4500.96	288.711	2693.86	953.301	34.2102	94.958	364.342	99981.6	7776.58	1600.35	1278.34	2901.76	115066	20076.1	4568.02	43997.7	40024.4
WT10	M	12	0.0127972	2867.85	593.89	22453.2	4104.62	279.584	2792.41	21322.8	3159	345.345	183.981	1277.71	69113.3	2216.99	117.495	491.32	384891	364.269	665.229	10203.6	694.135	1165.03	539.459	606.844	306.754	139191	267.658	215.102	4664.81	13018	3675.06	264.281	2513.14	992.893	47.0232	24.6362	133.306	4679.98	6648.69	48409.2	1425.58	3217.01	119634	21536.8	4388.38	33451.1	27191.9
WT8	M	12	0.00997373	2701.69	571.339	14440.5	4669.19	415.457	2320.92	16316	3036.08	1238.81	331.586	931.204	57543.8	2326.26	53.678	329.926	339956	385.678	349.964	11146.2	880.602	826.89	1022.71	604.54	419.296	114906	302.573	167.17	6062.39	5980.94	3482.89	220.013	1988.53	661.274	65.9034	65.5976	696.505	204992	7433.7	103133	1144.97	2334.77	135680	15412.5	2679.53	32676	24875.9
WT9	M	12	0.0111993	2463.04	484.619	16647.4	4233	330.852	1762.39	14454.2	2734.6	467.257	536.089	692.612	54198	2072.36	81.6824	308.025	593249	302.041	370.321	11071.4	655.218	732.478	605.017	449.092	421.157	105557	227.319	92.5242	5070.68	6216.67	3425.67	193.155	2220.98	909.237	23.5911	38.235	317.873	72885.6	7276.32	54274.8	954.424	1544.83	95770.1	12861.9	2355.14	25520.1	46831.4
[truncated: 470 more columns]

## Sheet: Table 8
Table S8 Lipid modules obtained by WGCNA analysis of the murine kidney lipidome.
Lipids	module	group
LPC18:2	turquoise	L1
LPC18:1	turquoise	L1
LPC18:0	brown	L13
LPC20:4	brown	L13
LPC22:6	turquoise	L1
PC32:1p	turquoise	L1
PC32:0p	turquoise	L1
PC34:2p	turquoise	L1
PC34:1p	turquoise	L1
PC34:0p	turquoise	L1
PC36:4p	turquoise	L1
PC36:3p	turquoise	L1
PC36:2p	turquoise	L1
PC36:1p	turquoise	L1
PC36:0p	turquoise	L1
PC38:4p	turquoise	L1
PC38:3p	turquoise	L1
PC38:2p	blue	L14
PC40:6p	turquoise	L1
PC40:5p	turquoise	L1
PC40:4p	turquoise	L1
PC40:3p	turquoise	L1
PC40:1p	turquoise	L1
PC32:2	red	L4
PC32:1	red	L4
PC32:0	turquoise	L1
PC34:3	red	L4
PC34:2	red	L4
PC34:1	red	L4
PC34:0	red	L4
PC36:5	red	L4
PC36:4	brown	L13
PC36:3	red	L4
PC36:2	blue	L14
PC36:1	brown	L13
PC38:6	turquoise	L1
PC38:5	red	L4
PC38:4	brown	L13
PC38:3	brown	L13
PC40:7	turquoise	L1
PC40:6	red	L4
PC40:5	turquoise	L1
PC40:4	turquoise	L1
PC40:3	turquoise	L1
PC42:7	turquoise	L1
PC42:6	turquoise	L1
SM d18:1/14:0	red	L4
SM d18:1/15:0	salmon	L3
SM d18:1/16:1	red	L4
SM d18:1/16:0	red	L4
SM d18:1/17:0	blue	L14
SM d18:1/18:1	blue	L14
SM d18:1/18:0	blue	L14
SM d18:1/19:0	blue	L14
SM d18:1/20:1	blue	L14
SM d18:1/20:0	blue	L14
SM d18:1/21:0	blue	L14
SM d18:1/22:1	blue	L14
SM d18:1/22:0	blue	L14
SM d18:1/23:1	tan	L2
SM d18:1/23:0	salmon	L3
SM d18:1/24:1	salmon	L3
SM d18:1/24:0	salmon	L3
SM d18:0/24:0	salmon	L3
SM d18:1/25:1	turquoise	L1
SM d18:1/25:0	turquoise	L1
SM d18:1/26:1	turquoise	L1
SM d18:1/26:0	blue	L14
Cer d18:1/16:0	turquoise	L1
Cer d18:1/18:0	blue	L14
Cer d18:0/19:0	turquoise	L1
Cer d18:1/20:0	brown	L13
Cer d18:1/22:0	turquoise	L1
Cer d18:1/24:1	turquoise	L1
Cer d18:1/24:0	turquoise	L1
GluCer d18:1/17:0	turquoise	L1
GluCer d18:1/18:0	blue	L14
GluCer d18:1/20:0	blue	L14
GluCer d18:1/22:0	blue	L14
GluCer d18:1/23:0	blue	L14
Gb3 d18:1/16:0	purple	L5
Gb3 d18:1/20:0	turquoise	L1
Gb3 d18:1/22:0	purple	L5
Gb3 d18:1/23:0	purple	L5
Gb3 d18:1/24:1	purple	L5
Gb3 d18:1/24:0	purple	L5
Gb3 d18:0/24:0	turquoise	L1
12:0-carnitine	magenta	L8
14:0-carnitine	magenta	L8
16:0-carnitine	magenta	L8
16:1-carnitine	magenta	L8
16:2-carnitine	magenta	L8
18:0-carnitine	brown	L13
18:1-carnitine	magenta	L8
18:2-carnitine	magenta	L8
20:0-carnitine	brown	L13
20:1-carnitine	magenta	L8
20:2-carnitine	magenta	L8
20:4-carnitine	brown	L13
PC36:4p(16:0p_20:4)	brown	L13
PC38:4p(18:0p_20:4)	brown	L13
PC32:1(16:0_16:1)	brown	L13
PC34:3(16:1_18:2)	turquoise	L1
PC34:2(16:0_18:2)	blue	L14
PC34:2(16:1_18:1)	lightcyan	L9
PC34:1(16:0_18:1)	lightcyan	L9
PC34:1(16:1_18:0)	brown	L13
PC36:5(20:5_16:0)	red	L4
PC36:5(20:4_16:1)	brown	L13
PC36:4(20:4_16:0)	brown	L13
PC36:4(18:2_18:2)	blue	L14
PC36:3(20:3_16:0)	turquoise	L1
PC36:3(18:1_18:2)	blue	L14
PC36:2(18:0_18:2)	brown	L13
PC36:2(18:1_18:1)	lightcyan	L9
PC36:1(18:0_18:1)	brown	L13
PC38:6(22:6_16:0)	turquoise	L1
PC38:6(20:4_18:2)	brown	L13
PC38:5(22:5_16:0)	tan	L2
PC38:5(20:4_18:1)	brown	L13
PC38:5(20:3_18:2)	brown	L13
PC38:4(20:4_18:0)	brown	L13
PC38:4(20:3_18:1)	lightcyan	L9
PC38:3(20:3_18:0)	brown	L13
PC40:7(22:6_18:1)	lightcyan	L9
PC40:6(22:6_18:0)	brown	L13
PC40:5(22:5_18:0)	brown	L13
PE40:6p	cyan	L12
PE40:5p	cyan	L12
PE40:4p	cyan	L12
PE38:6p	turquoise	L1
PE38:5p	cyan	L12
PE38:4p	blue	L14
PE36:3p	cyan	L12
PE34:2p	turquoise	L1
PE34:1p	turquoise	L1
PE34:2	pink	L6
PE34:1	pink	L6
PE36:4	pink	L6
PE36:3	pink	L6
PE36:2	blue	L14
PE36:1	blue	L14
PE38:7	turquoise	L1
PE38:6	pink	L6
PE38:5	pink	L6
PE38:4	pink	L6
PE38:3	pink	L6
PE40:6	pink	L6
PE40:5	pink	L6
PA32:0	tan	L2
PA34:2	pink	L6
PA34:1	tan	L2
PA36:2	black	L16
PA36:1	brown	L13
PA38:6	tan	L2
PA38:5	tan	L2
PS 34:2	tan	L2
PS 34:1	black	L16
PS 36:2	black	L16
PS 36:1	black	L16
PS 38:5	tan	L2
PS 38:4	black	L16
PS 38:3	black	L16
PS 40:7	turquoise	L1
PS 40:6	tan	L2
PS 40:5	tan	L2
PS 40:4	black	L16
LPI18:0	tan	L2
LPS18:0	blue	L14
CL68:6(16:1)	turquoise	L1
CL68:5(16:1)	turquoise	L1
CL68:5(18:2)	turquoise	L1
CL70:7(16:1)	turquoise	L1
CL70:6(16:1)	turquoise	L1
CL70:6(18:2)	turquoise	L1
CL70:5(16:1)	turquoise	L1
CL70:5(18:2)	turquoise	L1
CL70:4(16:1)	turquoise	L1
CL70:4(18:2)	tan	L2
CL72:10(18:2)	turquoise	L1
CL72:9(16:1)	blue	L14
CL72:9(18:2)	green	L11
CL72:8(16:1)	turquoise	L1
CL72:8(18:2)	green	L11
CL72:8(20:4)	blue	L14
CL72:8(20:3)	turquoise	L1
CL72:7(16:1)	turquoise	L1
CL72:7(18:2)	green	L11
CL72:7(20:3)	turquoise	L1
CL72:6(16:1)	turquoise	L1
CL72:6(18:2)	green	L11
CL72:5(18:2)	green	L11
CL74:11(16:1)	turquoise	L1
CL74:11(18:2)	green	L11
CL74:10(16:1)	red	L4
CL74:10(18:2)	green	L11
CL74:10(20:4)	green	L11
CL74:9(18:2)	green	L11
CL74:9(20:4)	blue	L14
CL74:9(20:3)	turquoise	L1
CL74:8(18:2)	green	L11
CL74:8(20:4)	blue	L14
CL74:8(20:3)	turquoise	L1
CL74:7(18:2)	green	L11
CL74:7(20:3)	turquoise	L1
CL76:13(18:2)	turquoise	L1
CL76:12(18:2)	green	L11
CL76:12(20:4)	blue	L14
CL76:11(18:2)	green	L11
CL76:11(20:4)	blue	L14
CL76:11(20:3)	turquoise	L1
CL76:10(18:2)	green	L11
CL76:10(20:4)	blue	L14
CL76:10(20:3)	turquoise	L1
CL76:9(18:2)	green	L11
CL76:9(20:3)	turquoise	L1
CL78:14(18:2)	green	L11
CL78:13(20:3)	turquoise	L1
CL78:13(18:2)	turquoise	L1
CL78:12(20:3)	turquoise	L1
CL78:12(18:2)	green	L11
CL78:11(18:2)	green	L11
PI 34:2	black	L16
PI 34:1	tan	L2
PI 36:4	black	L16
PI 36:3	tan	L2
PI 36:2	tan	L2
PI 36:1	tan	L2
PI 38:6	tan	L2
PI 38:5	black	L16
PI 38:4	black	L16
PI 38:3	tan	L2
PI 40:6	tan	L2
PI 40:5	tan	L2
PI 40:4	tan	L2
PG36:3(18:2_18:1)	tan	L2
PG36:2(18:2_18:0)	tan	L2
PG36:4(16:0_20:4)	black	L16
PG36:3(16:0_20:3)	black	L16
PG38:6(16:0_22:6)	turquoise	L1
PG38:5(16:0_22:5)	turquoise	L1
PG38:5(18:1_20:4)	turquoise	L1
PG38:4(18:0_20:4)	turquoise	L1
PG38:3(18:0_20:3)	turquoise	L1
BMP36:3(18:2_18:1)	midnightblue	L7
BMP36:2(18:2_18:0)	midnightblue	L7
BMP38:6(16:0_22:6)	turquoise	L1
BMP38:6(18:2_20:4)	midnightblue	L7
BMP38:5(18:1_20:4)	midnightblue	L7
BMP38:4(18:0_20:4)	tan	L2
SL d18:1/18:0h	greenyellow	L10
SL d18:1/20:1h	greenyellow	L10
SL d18:1/20:0h	greenyellow	L10
SL d18:1/22:1h	tan	L2
SL d18:1/22:0h	greenyellow	L10
SL d18:1/24:1h	turquoise	L1
SL d18:1/24:0h	greenyellow	L10
SL d18:1/20:1	turquoise	L1
SL d18:1/20:0	greenyellow	L10
SL d18:1/22:1	purple	L5
SL d18:1/22:0	turquoise	L1
SL d18:1/24:1	purple	L5
SL d18:1/24:0	turquoise	L1
FFA20:4	brown	L13
FFA18:0	turquoise	L1
FFA16:0	turquoise	L1
LPC	brown	L13
plasmalogenPC	turquoise	L1
PC	red	L4
SM	salmon	L3
Cer	turquoise	L1
GluCer	blue	L14
Gb3	purple	L5
acylcarnitine	magenta	L8
plasmalogen PE	cyan	L12
PE	pink	L6
PA	tan	L2
PS	black	L16
LPI	tan	L2
LPS	blue	L14
CL	green	L11
PI	tan	L2
PG	turquoise	L1
BMP	midnightblue	L7
SL	turquoise	L1
FFA	turquoise	L1

## Sheet: Table 9
Table S9 Metabolite modules obtained by WGCNA analysis of the murine kidney metabolome.
Metabolites	module	group
3-Dehydroquinate	brown	M9
Porphobilinogen	brown	M9
Gamma-Glutamyl Glutamine	red	M4
gamma-Glutamylmethionine	tan	M2
5-Hydroxy-L-tryptophan	yellow	M1
Beta-Citryl-L-glutamic acid	yellow	M1
gamma-Glutamylleucine	green	M8
L-gamma-glutamyl-L-isoleucine	green	M8
N-lactoyl-Phenylalanine	blue	M10
Indolylacryloylglycine	pink	M5
N-acetyltryptophan	pink	M5
Cysteineglutathione disulfide	salmon	M3
Tyrosyl-Glutamate	green	M8
Phenylalanylphenylalanine	magenta	M6
Dityrosine	blue	M10
Oxidized glutathione	yellow	M1
Nocardicin C	green	M8
Glu Lys Tyr Ser Asn	red	M4
Sarcosine	brown	M9
L-Serine	blue	M10
Cysteine-S-sulfate	salmon	M3
Acetylglycine	green	M8
L-Asparagine	blue	M10
N-Acetyl-L-alanine	blue	M10
L-Glutamic acid	magenta	M6
N-Formyl-L-methionine	brown	M9
L-Cystine	salmon	M3
N-Acetyl-L-aspartic acid	pink	M5
Alanylaspartic acid	red	M4
N-Acetylvaline	green	M8
2-Methylbutyrylglycine	salmon	M3
Aspartyl-Threonine	magenta	M6
Glutamylthreonine	magenta	M6
Deoxycholic acid	yellow	M1
Cholic acid	pink	M5
Glycocholic acid	pink	M5
Taurocholic acid	pink	M5
N-Acetylneuraminic acid	yellow	M1
p-Cresol glucuronide	blue	M10
Acetaminophen glucuronide	tan	M2
3PG/2PG	green	M8
L-Threonic Acid	blue	M10
Arabinonic acid	pink	M5
D-Glucuronic acid	salmon	M3
Gluconic acid	green	M8
Edetic Acid	magenta	M6
N-Lauroylglycine	green	M8
Leucyl-phenylalanine	magenta	M6
Fumaric acid	brown	M9
Succinic acid	brown	M9
Glutaric acid	blue	M10
3,3'-Thiobispropanoic acid	brown	M9
Citric acid	brown	M9
Isocitric acid	yellow	M1
Cinnamic acids	yellow	M1
Capric acid	black	M11
3-Oxododecanoic acid	yellow	M1
3-Oxotetradecanoic acid	blue	M10
2-Hydroxy-2-methylbutyric acid	green	M8
Itaconic acid	pink	M5
Hydroxyisocaproic acid	yellow	M1
Valproic Acid	black	M11
Hydroxyoctanoic acid	blue	M10
2,5-Furandicarboxylic acid	brown	M9
3-Furoic acid	brown	M9
LysoPE(16:0)	red	M4
Glycerylphosphorylethanolamine	tan	M2
3-Hydroxydodecanoic acid	red	M4
Glycolic acid	blue	M10
L-Lactic acid	blue	M10
L-Malic acid	brown	M9
(R)-3-Hydroxybutyric acid	blue	M10
2-Hydroxybutyric acid	brown	M9
4-Hydroxybutyric aci	green	M8
2-Hydroxyglutarate	green	M8
3-Hydroxyoctanoic acid	yellow	M1
2-Hydroxycinnamic acid	brown	M9
Allantoin	brown	M9
Indoleacetic acid	green	M8
1H-Indole-3-carboxaldehyde	blue	M10
Indolelactic acid	yellow	M1
3-Indolehydracrylic acid	green	M8
Tryptophan 2-C-mannoside	pink	M5
3-Oxodecanoic acid	blue	M10
3-Oxohexanoic acid	pink	M5
11-HpODE	blue	M10
Pyrophosphate	pink	M5
3'-AMP	red	M4
Pseudouridine	brown	M9
O-Phosphoethanolamine	yellow	M1
Phenol sulphate	brown	M9
Hydroquinone sulfate	blue	M10
2-hydroxy-3-(sulfooxy)benzoic acid	blue	M10
p-Cresol sulfate	blue	M10
4-Methylcatechol 2-sulfate	blue	M10
4-Ethylphenylsulfate	blue	M10
Indoxyl sulfate	brown	M9
4-vinylphenol Sulfate	blue	M10
Dihydrocaffeic acid 3-sulfate	red	M4
2-methoxyacetaminophen sulfate	pink	M5
4-Hydroxybenzaldehyde	pink	M5
[3-(4-methoxyphenyl)propoxy]sulfonic acid	brown	M9
D-Phenyllactic acid	yellow	M1
Hydroxyphenyllactic acid	brown	M9
Inosine	pink	M5
8-Hydroxy-deoxyguanosine	tan	M2
Inosinic acid	magenta	M6
Guanosine monophosphate	green	M8
Xanthine	blue	M10
9-Methyluric acid	brown	M9
4-Pyridoxic acid	brown	M9
Ribothymidine	blue	M10
Xanthosine	blue	M10
UDP-GlcNAc	yellow	M1
Leucyl-Aspartate	green	M8
L-Tryptophan	blue	M10
L-Valine	blue	M10
L-Isoleucine	pink	M5
L-Arginine	green	M8
L-Phenylalanine	blue	M10
3-Methylglutarylcarnitine	yellow	M1
Propionylcarnitine	yellow	M1
Butyrylcarnitine	pink	M5
Isobutyrylcarnitine	blue	M10
(R)-3-hydroxybutyrylcarnitine	yellow	M1
Tiglylcarnitine	pink	M5
Isovalerylcarnitine	pink	M5
Valerylcarnitine	pink	M5
3-Hydroxyisovalerylcarnitine	yellow	M1
Hexanoylcarnitine	black	M11
2-Octenoylcarnitine	pink	M5
isomer of 2-Octenoylcarnitine	brown	M9
L-Octanoylcarnitine	black	M11
3-hydroxyoctanoyl carnitine	black	M11
isomer of 3-hydroxyoctanoyl carnitine	black	M11
2,6 Dimethylheptanoyl carnitine	blue	M10
Isomer of Decatrienoylcarnitine	yellow	M1
Decatrienoylcarnitine	yellow	M1
2-trans,4-cis-Decadienoylcarnitine	greenyellow	M7
9-Decenoylcarnitine	black	M11
cis-4-Decenoylcarnitine	yellow	M1
O-decanoyl-L-carnitine	black	M11
3-hydroxydecanoyl carnitine	greenyellow	M7
Dodecanoylcarnitine	black	M11
3-hydroxydodecanoyl carnitine	greenyellow	M7
3, 5-Tetradecadiencarnitine	black	M11
cis-5-Tetradecenoylcarnitine	black	M11
3-Hydroxy-cis-5-tetradecenoylcarnitine	greenyellow	M7
Tetradecanoylcarnitine	black	M11
3-hydroxytetradecanoyl carnitine	greenyellow	M7
9,12-Hexadecadienoylcarnitine	pink	M5
9-Hexadecenoylcarnitine	pink	M5
L-Palmitoylcarnitine	red	M4
Linoelaidyl carnitine	pink	M5
Oleoylcarnitine	red	M4
L-Acetylcarnitine	pink	M5
Methacholine	yellow	M1
Propionylcholine	yellow	M1
Prolylhydroxyproline	yellow	M1
N-gamma-Glutamylglutamine	red	M4
Leucylproline	brown	M9
Tyrosyl-Alanine	pink	M5
Lenticin	brown	M9
L-Alanine	green	M8
Creatinine	pink	M5
Creatine	brown	M9
Betaine	pink	M5
L-Methionine	tan	M2
Ornithine	blue	M10
Pyroglutamine	yellow	M1
L-Proline	blue	M10
4-Hydroxyproline	blue	M10
Pipecolic acid	green	M8
L-2-Amino-4-methylenepentanedioic acid	magenta	M6
1-Methylhistidine	green	M8
N-Acetylglutamine	red	M4
Proline betaine	pink	M5
Isovalerylglycine	pink	M5
N2-Acetylornithine	green	M8
DL-2-Aminooctanoic acid	green	M8
Symmetric dimethylarginine	brown	M9
N6,N6,N6-Trimethyl-L-lysine	blue	M10
Urea	pink	M5
Trimethylamine N-oxide	blue	M10
2-Methylthiazolidine	blue	M10
2-Aminobenzoic acid	pink	M5
1-(beta-D-Ribofuranosyl)-1,4-dihydronicotinamide	red	M4
sn2 LysoPC(16:0)	red	M4
LysoPC(16:0)	red	M4
sn2 LysoPC(18:2)	red	M4
sn2 LysoPC(18:1)	red	M4
Glycerophosphocholine	pink	M5
Cortisol	yellow	M1
1-(Hydroxymethyl)-5,5-dimethyl-2,4-imidazolidinedione	pink	M5
L-Kynurenine	pink	M5
2-Piperidinone	brown	M9
1-Methylinosine	pink	M5
1-Methyladenosine	brown	M9
1-Methylguanosine	blue	M10
N2,N2-Dimethylguanosine	blue	M10
Allopurinol	pink	M5
1-Methylguanine	brown	M9
Niacinamide	pink	M5
3-Pyridylacetic acid	pink	M5
N1-Methyl-2-pyridone-5-carboxamide	brown	M9
1-methylnicotinamide	pink	M5
Uracil	red	M4
Thymine	green	M8
Pyrrolidine	pink	M5
1-Pyrroline	pink	M5
Choline	pink	M5
Acetylcholine	yellow	M1
L-Carnitine	yellow	M1
Pantothenic acid	pink	M5
N(2)-phenylacetyl-L-glutaminate	brown	M9
Taurine	pink	M5
L-Aspartic acid	green	M8
L-Threonine	blue	M10
L-Glutamine	green	M8
Pyroglutamic acid	pink	M5
Citrulline	blue	M10
L-Leucine	pink	M5
L-Lysine	red	M4
L-Histidine	pink	M5
L-Tyrosine	blue	M10
Aspartyl-Glutamate	red	M4
Hippuric acid	brown	M9
Succinyladenosine	pink	M5
Hypoxanthine	blue	M10
Uric acid	blue	M10

## Sheet: Table 10
Table S10 Mouse kidney metabolome showed that metabolites significantly correlated with GluCer (p<0.05) were related to kidney function.
Metabolites	hmdbID	Theoretical m/z (Da)	Experimental m/z (Da)	m/z deviation (ppm)	Ionization methods	rt	Confidence levels	MS2 characteristic ions	Pvalue	rvalue	Class	Sub_Class	Direct_Parent
Dodecanoylcarnitine	HMDB0002250	344.28	344.281	3.36936	pos	9.13	1	85.0284	0.000255382	0.547559	Fatty Acyls	Fatty acid esters	Acyl carnitines
Propionylcarnitine	HMDB0000824	218.139	218.139	-0.366739	pos	3.87	1	159.0644, 85.0292, 57.0341	0.000524072	0.523727	Fatty Acyls	Fatty acid esters	Acyl carnitines
Hydroxyisocaproic acid	HMDB0000746	131.071	131.072	1.75477	neg	5.81	1	113.0609, 85.0661, 69.0349, 67.0554	0.0007917	0.509212	Fatty Acyls	Fatty acids and conjugates	Hydroxy fatty acids
Indolelactic acid	HMDB0000671	204.067	204.067	0.392029	neg	6.89	1	44.9985,72.9942,116.0505,128.0515,130.0676,142.0673,158.0624,186.0576,204.0678	0.000802923	0.508706	Indoles and derivatives	Indolyl carboxylic acids and derivatives	Indolyl carboxylic acids and derivatives
Methacholine	HMDB0015654	160.133	160.134	2.43547	pos	1.89	1	118.1226, 101.0598, 60.0811	0.000990409	0.501056	Organonitrogen compounds	Quaternary ammonium salts	Tetraalkylammonium salts
Glycerophosphocholine	HMDB0000086	258.11	258.11	-1.16229	pos	1.35	1	184.0729, 166.0626, 124.9993, 104.1074, 86.0970	0.00130021	0.490864	Glycerophospholipids	Glycerophosphocholines	Glycerophosphocholines
Cortisol	HMDB0000063	363.217	363.216	-0.825953	pos	8	1	345.2061, 327.1955, 309.1826, 121.0655	0.00210321	0.472051	Steroids and steroid derivatives	Hydroxysteroids	21-hydroxysteroids
Proline betaine	HMDB0004827	144.102	144.102	0.624558	pos	1.59	1	102.0531, 98.0955, 84.0793, 72.0793, 70.0631, 58.0643, 55.0522, 42.0333	0.00230567	0.468333	Carboxylic acids and derivatives	Amino acids, peptides, and analogues	Proline and derivatives
Tetradecanoylcarnitine	HMDB0005066	372.311	372.31	-0.913215	pos	9.77	1	313.2367, 85.0289, 46.0700	0.00257417	0.46382	Fatty Acyls	Fatty acid esters	Acyl carnitines
3-Pyridylacetic acid	HMDB0001538	138.055	138.055	-1.15896	pos	1.49	1	120.0442, 92.0496, 65.0389	0.00335168	0.452756	Pyridines and derivatives	Not Available	Pyridines and derivatives
Betaine	HMDB0000043	118.086	118.087	2.87925	pos	1.41	1	59.0742, 58.0654, 42.0345	0.00351043	0.450778	Carboxylic acids and derivatives	Amino acids, peptides, and analogues	Alpha amino acids
Isovalerylcarnitine	HMDB0000688	246.17	246.17	0.0812447	pos	5.35	1	246.1691187.0958, 144.1013, 85.0291, 60.0837	0.00354094	0.450407	Fatty Acyls	Fatty acid esters	Acyl carnitines
Acetylcholine	HMDB0000895	146.118	146.118	-0.410628	pos	1.5	1	87.0445, 60.0816, 43.0184	0.00409259	0.444136	Organonitrogen compounds	Quaternary ammonium salts	Acyl cholines
Hexanoylcarnitine	HMDB0000705	260.186	260.185	-1.6911	pos	6.34	1	201.1122, 85.0291	0.00468848	0.438141	Fatty Acyls	Fatty acid esters	Acyl carnitines
Butyrylcarnitine	HMDB0002013	232.154	232.154	-0.129224	pos	4.72	1	173.0819, 144.1019, 85.0295, 71.0501, 60.0827	0.0057448	0.428977	Fatty Acyls	Fatty acid esters	Acyl carnitines
Valerylcarnitine	HMDB0013128	246.17	246.17	-1.54365	pos	5.47	1	246.1692,187.0956, 144.1010, 85.0295, 60.0827	0.00587819	0.427926	Fatty Acyls	Fatty acid esters	Acyl carnitines
1-Methyladenosine	HMDB0003331	282.12	282.119	-1.70141	pos	2.29	1	150.0765, 133.0507	0.00906328	0.407466	Purine nucleosides	Not Available	Purine nucleosides
5-Hydroxy-L-tryptophan	HMDB0000472	219.078	219.077	-1.00421	neg	3.93	1	74.0249,104.0503,131.0369,132.0449,144.0447,158.0601,175.0877,219.0776	0.0107153	0.399211	Indoles and derivatives	Tryptamines and derivatives	Serotonins
1-Methylguanosine	HMDB0001563	298.115	298.114	-1.67721	pos	4.13	1	166.0723, 135.0317	0.0133859	0.38792	Purine nucleosides	Not Available	Purine nucleosides
Fumaric acid	HMDB0000134	115.004	115.004	1.04344	neg	3.19	1	71.0140, 53.0032	0.0155034	0.380258	Carboxylic acids and derivatives	Dicarboxylic acids and derivatives	Dicarboxylic acids and derivatives
Trimethylamine N-oxide	HMDB0000925	76.0757	76.0757	0.131448	pos	1.4	1	60.0444, 58.0653	0.0199391	0.366713	Organonitrogen compounds	Aminoxides	Trialkyl amine oxides
Niacinamide	HMDB0001406	123.055	123.055	-0.731379	pos	2.31	1	96.0456, 80.0501, 78.0342, 53.0387,	0.0227102	0.35949	Pyridines and derivatives	Pyridinecarboxylic acids and derivatives	Nicotinamides
Urea	HMDB0000294	61.0396	61.0396	-0.655312	pos	1.44	1	44.0133	0.02445	0.355323	Organic carbonic acids and derivatives	Ureas	Ureas
Creatinine	HMDB0000562	114.066	114.066	0.0876684	pos	1.43	1	86.0739, 44.0529	0.0269949	0.349651	Carboxylic acids and derivatives	Amino acids, peptides, and analogues	Alpha amino acids and derivatives
4-Pyridoxic acid	HMDB0000017	182.046	182.046	-1.53807	neg	3.98	1	138.0558, 123.0328, 108.0459, 92.0519	0.0288185	0.345853	Pyridines and derivatives	Pyridinecarboxylic acids and derivatives	Pyridinecarboxylic acids
Pyroglutamic acid	HMDB0000267	130.05	130.05	0.230681	pos	2.66	1	130.0503,84.0447,61.0288,56.0493	0.0297125	0.344063	Carboxylic acids and derivatives	Amino acids, peptides, and analogues	Alpha amino acids and derivatives
L-Isoleucine	HMDB0000172	130.087	130.087	-1.15307	neg	3.54	1	84.0802	0.0300646	0.343371	Carboxylic acids and derivatives	Amino acids, peptides, and analogues	Isoleucine and derivatives
Cinnamic acids	HMDB0000567	147.045	147.045	-1.02009	neg	6.74	1	103.0554, 77.0398	0.0338287	0.336355	Cinnamic acids and derivatives	Cinnamic acids	Cinnamic acids
1-Methylinosine	HMDB0002721	283.104	283.103	-2.82582	pos	4.13	1	151.061	0.0339235	0.336187	Purine nucleosides	Not Available	Purine nucleosides
O-Phosphoethanolamine	HMDB0000224	140.012	140.012	-0.142845	neg	1.32	1	78.9596	0.0345326	0.335115	Organic phosphoric acids and derivatives	Phosphate esters	Phosphoethanolamines
L-Malic acid	HMDB0000156	133.014	133.014	0.3759	neg	1.87	1	115.0030, 89.0237, 87.0081, 72.9929, 71.0135, 59.0131, 43.0186	0.0359603	0.332663	Hydroxy acids and derivatives	Beta hydroxy acids and derivatives	Beta hydroxy acids and derivatives
Capric acid	HMDB0000511	171.139	171.139	-0.87648	neg	8.47	1	153.1281, 127.1128, 125.0971	0.0373863	0.330291	Fatty Acyls	Fatty acids and conjugates	Medium-chain fatty acids
L-Acetylcarnitine	HMDB0000201	204.123	204.123	1.32273	pos	2.27	1	145.0498, 144.1018, 85.0287, 60.0824	0.0375494	0.330024	Fatty Acyls	Fatty acid esters	Acyl carnitines
Xanthosine	HMDB0000299	283.068	283.068	-0.388599	neg	4.13	1	151.0252, 108.0161	0.0395391	-0.326847	Purine nucleosides	Not Available	Purine nucleosides
D-Phenyllactic acid	HMDB0000563	165.056	165.056	-0.727027	neg	6.7	1	103.0558, 44.9987	0.039778	0.326474	Phenylpropanoic acids	Not Available	Phenylpropanoic acids
Allantoin	HMDB0000462	157.037	157.037	-0.0636794	neg	1.49	1	140.0094, 114.0302, 97.0038, 71.0244, 59.0243	0.0403309	0.325619	Azoles	Imidazoles	Imidazoles
1-methylnicotinamide	HMDB0000699	137.071	137.071	-0.29182	pos	1.09	1	155.0564, 111.0306	0.045032	0.318705	Pyridines and derivatives	Pyridinecarboxylic acids and derivatives	Nicotinamides
Taurocholic acid	HMDB0000036	514.284	514.285	1.16667	neg	8.25	1	514.2837, 496.2717, 124.0066, 80.9646	0.046178	0.317108	Steroids and steroid derivatives	Bile acids, alcohols and derivatives	Trihydroxy bile acids, alcohols and derivatives
L-Carnitine	HMDB0000062	162.112	162.113	1.41877	pos	1.38	1	103.0391, 102.0915, 85.0288, 60.0814, 43.0191	0.0613046	0.298556	Organonitrogen compounds	Quaternary ammonium salts	Carnitines
L-Arginine	HMDB0000517	175.119	175.119	-0.28552	pos	1.29	1	175.1191,158.0921,157.1049,130.0956,116.0706,70.0639,60.0551	0.0642432	-0.295388	Carboxylic acids and derivatives	Amino acids, peptides, and analogues	L-alpha-amino acids
N-Acetylvaline	HMDB0011757	158.082	158.082	0.189775	neg	5.26	1	114.0916,116.0709,158.0815	0.0666148	-0.292913	Carboxylic acids and derivatives	Amino acids, peptides, and analogues	Valine and derivatives
1H-Indole-3-carboxaldehyde	HMDB0029737	146.06	146.06	-1.64316	pos	7.39	1	146.0595,118.0646,91.0540,65.0381	0.0687697	0.290724	Indoles and derivatives	Indoles	Indoles
Indoxyl sulfate	HMDB0000682	212.002	212.002	0	neg	5.86	1	77.0395,79.9873,80.9652,120.0458,131.0378,132.0455,212.0030	0.0723537	0.287201	Organic sulfuric acids and derivatives	Arylsulfates	Arylsulfates
Itaconic acid	HMDB0002092	129.019	129.019	0.542554	neg	3.19	1	111.0081, 85.0287, 67.0181	0.07554	0.284181	Fatty Acyls	Fatty acids and conjugates	Branched fatty acids
1-Methylguanine	HMDB0003282	166.072	166.072	-0.843006	pos	2.38	1	139.0615, 109.0508, 95.0242, 82.0402	0.0786748	0.281307	Imidazopyrimidines	Purines and purine derivatives	6-oxopurines
N-acetyltryptophan	HMDB0013713	245.093	245.093	0.938419	neg	6.62	1	203.0813, 98.0241, 58.0811	0.0843276	0.276342	Carboxylic acids and derivatives	Amino acids, peptides, and analogues	N-acyl-L-alpha-amino acids
UDP-GlcNAc	HMDB0000290	606.074	606.074	-0.164996	neg	1.5	1	563.0771, 494.0479, 384.9855, 362.0051, 323.0289, 282.0395, 158.9249	0.090402	0.271287	Pyrimidine nucleotides	Pyrimidine nucleotide sugars	Pyrimidine nucleotide sugars
Pyrrolidine	HMDB0031641	72.0808	72.081	3.05213	pos	1.94	1	55.0545, 44.0497	0.0918801	0.270097	Pyrrolidines	Not Available	Pyrrolidines
Acetylglycine	HMDB0000532	116.035	116.035	-1.03417	neg	2.22	1	74.0248, 72.0455, 56.0143	0.0945276	-0.268001	Carboxylic acids and derivatives	Amino acids, peptides, and analogues	N-acyl-alpha amino acids
3'-AMP	HMDB0003540	346.056	346.057	2.86081	neg	2.19	1	78.9590,96.9694,134.0469,211.0015,346.0566	0.0947822	0.267802	Ribonucleoside 3'-phosphates	Not Available	Ribonucleoside 3'-phosphates
3PG/2PG	HMDB0000807	184.986	184.986	-0.324349	neg	1.44	1	166.9744,96.9688,78.9585	0.0965767	-0.26641	Organooxygen compounds	Carbohydrates and carbohydrate conjugates	Sugar acids and derivatives
L-Kynurenine	HMDB0000684	209.092	209.092	-1.76956	pos	4.34	1	209.0917,192.0653,174.0548,150.0542,146.0597,136.0747,120.0436,94.0644,74.0231	0.101109	0.262981	Organooxygen compounds	Carbonyl compounds	Alkyl-phenylketones
Glycocholic acid	HMDB0000138	464.302	464.301	-1.20611	neg	8.65	1	402.3090, 353.2454, 74.0245	0.109916	0.25664	Steroids and steroid derivatives	Bile acids, alcohols and derivatives	Glycinated bile acids and derivatives
(R)-3-Hydroxybutyric acid	HMDB0000011	103.04	103.04	-1.64984	neg	3.96	1	85.0291, 59.0153, 57.0349	0.110163	0.256469	Hydroxy acids and derivatives	Beta hydroxy acids and derivatives	Beta hydroxy acids and derivatives
Pseudouridine	HMDB0000767	243.062	243.062	-1.06968	neg	2.19	1	225.0513, 213.0515, 183.0409, 153.0302, 111.0191, 41.9982	0.112894	0.254583	Nucleoside and nucleotide analogues	Not Available	Nucleoside and nucleotide analogues
N2-Acetylornithine	HMDB0003357	173.093	173.093	-0.98213	neg	1.62	1	155.0823, 131.0824. 129.1025, 114.0551	0.115073	-0.253105	Carboxylic acids and derivatives	Amino acids, peptides, and analogues	N-acyl-L-alpha-amino acids
L-Palmitoylcarnitine	HMDB0000222	400.342	400.342	0.649444	pos	10.53	1	341.2678, 239.2355, 144.1004, 85.0282, 60.0809	0.117675	-0.251366	Fatty Acyls	Fatty acid esters	Acyl carnitines
Citric acid	HMDB0000094	191.02	191.02	0.366454	neg	2.52	1	173.0084, 154.9969, 146.9382,129.0191, 111.0090,102.9486,87.0092, 85.0299, 57.0353	0.118352	0.250919	Carboxylic acids and derivatives	Tricarboxylic acids and derivatives	Tricarboxylic acids and derivatives
Inosinic acid	HMDB0000175	347.04	347.041	2.79507	neg	2.24	1	211.0011, 135.0311, 96.9701, 78.9601	0.130382	0.243268	Purine nucleotides	Purine ribonucleotides	Purine ribonucleoside monophosphates
L-Leucine	HMDB0000687	130.087	130.087	0.384357	neg	3.7	1	113.0601, 88.0406, 84.0819	0.132011	0.242273	Carboxylic acids and derivatives	Amino acids, peptides, and analogues	Leucine and derivatives
Taurine	HMDB0000251	124.007	124.008	2.49985	neg	1.34	1	79.9571, 63.9614	0.13872	0.238268	Organic sulfonic acids and derivatives	Organosulfonic acids and derivatives	Organosulfonic acids
L-Alanine	HMDB0000161	90.055	90.0551	1.55461	pos	1.36	1	44.0501	0.141749	-0.236507	Carboxylic acids and derivatives	Amino acids, peptides, and analogues	Alanine and derivatives
2-Piperidinone	HMDB0011749	100.076	100.076	0.0999244	pos	4.44	1	82.0655, 72.0811, 70.0653, 69.0350, 56.0499	0.147278	0.233363	Piperidines	Piperidinones	Piperidinones
L-Cystine	HMDB0000192	241.031	241.031	-2.19889	pos	1.3	1	241.0306,195.0254,151.9829,122.0275,120.0108,102.1303,74.0059	0.147335	0.233331	Carboxylic acids and derivatives	Amino acids, peptides, and analogues	L-cysteine-S-conjugates
Pantothenic acid	HMDB0000210	218.103	218.103	-0.458498	neg	4.53	1	146.0820, 88.0403, 71.0518	0.159536	0.226689	Organooxygen compounds	Alcohols and polyols	Secondary alcohols
N-Formyl-L-methionine	HMDB0001015	176.039	176.039	0.0568057	neg	5.11	1	146.0277, 132.0485, 102.0379, 46.9958	0.161479	0.225666	Carboxylic acids and derivatives	Amino acids, peptides, and analogues	Methionine and derivatives
Isovalerylglycine	HMDB0000678	160.097	160.096	-3.24803	pos	1.47	1	114.0913, 85.0651, 76.0391, 57.0702	0.182657	0.21505	Carboxylic acids and derivatives	Amino acids, peptides, and analogues	N-acyl-alpha amino acids
D-Glucuronic acid	HMDB0000127	193.035	193.036	0.621648	neg	1.37	1	157.0142,131.0349,113.0240,85.0293,72.9929,59.0136	0.187774	0.212618	Organooxygen compounds	Carbohydrates and carbohydrate conjugates	Glucuronic acid derivatives
L-Phenylalanine	HMDB0000159	164.072	164.072	1.21898	neg	4.37	1	147.0443, 103.0552, 91.0548, 72.0095	0.195189	0.209176	Carboxylic acids and derivatives	Amino acids, peptides, and analogues	Phenylalanine and derivatives
3-Furoic acid	HMDB0000444	111.009	111.009	0.270249	neg	2.6	1	67.0296, 41.0099	0.212098	0.201658	Furans	Furoic acid and derivatives	Furoic acids
2-Hydroxycinnamic acid	HMDB0002641	163.04	163.04	2.02404	neg	5.14	1	93.0357,117.0355,119.0508,163.0399	0.238049	0.190886	Cinnamic acids and derivatives	Hydroxycinnamic acids and derivatives	Hydroxycinnamic acids
sn2 LysoPC(18:1)	HMDB0061701	522.355	522.355	-1.37837	pos	11.82	1	504.3451, 445.2699, 258.1110, 184.0735, 124.9989, 104.1076, 86.0981, 60.0839	0.239298	-0.190389	Glycerophospholipids	Glycerophosphocholines	1-acyl-sn-glycero-3-phosphocholines
Succinyladenosine	HMDB0000912	384.115	384.115	0.286373	pos	4.37	1	206.068	0.247652	0.187104	Purine nucleosides	Not Available	Purine nucleosides
Hydroxyphenyllactic acid	HMDB0000755	181.051	181.051	-0.1657	neg	5.13	1	163.0396, 135.0443, 119.0497, 107.0498, 93.0342, 72.9931	0.268085	0.179371	Phenylpropanoic acids	Not Available	Phenylpropanoic acids
Pipecolic acid	HMDB0000070	128.072	128.071	-4.68488	neg	2.2	1	82.0671	0.268122	-0.179358	Carboxylic acids and derivatives	Amino acids, peptides, and analogues	Alpha amino acids
2-Hydroxy-2-methylbutyric acid	HMDB0001987	117.056	117.056	-0.170859	neg	5.13	1	99.0449, 71.0500, 44.9985	0.287515	-0.172371	Fatty Acyls	Fatty acids and conjugates	Hydroxy fatty acids
Uracil	HMDB0000300	113.035	113.034	-0.442343	pos	3.1	1	96.0086, 95.0247, 70.0295, 68.0137, 42.0345	0.293745	-0.170192	Diazines	Pyrimidines and pyrimidine derivatives	Pyrimidones
Indoleacetic acid	HMDB0000197	174.056	174.056	-1.43632	neg	7.57	1	130.0660, 128.0508, 59.0131	0.29422	-0.170027	Indoles and derivatives	Indolyl carboxylic acids and derivatives	Indole-3-acetic acid derivatives
Citrulline	HMDB0000904	176.103	176.103	-2.10104	pos	1.39	1	159.0758, 113.0705, 70.0663	0.312578	0.16378	Carboxylic acids and derivatives	Amino acids, peptides, and analogues	L-alpha-amino acids
Allopurinol	HMDB0014581	137.046	137.046	-2.11608	pos	3.82	1	120.0237, 119.0355, 110.0358, 94.0399, 91.0589,	0.318391	0.16185	Pyrazolopyrimidines	Pyrazolo[3,4-d]pyrimidines	Pyrazolo[3,4-d]pyrimidines
Hippuric acid	HMDB0000714	178.051	178.051	-0.954783	neg	5.88	1	41.9984,77.0398,93.0356,132.0470,134.0616,178.0515	0.351255	0.151335	Benzene and substituted derivatives	Benzoic acids and derivatives	Hippuric acids
L-Tryptophan	HMDB0000929	203.083	203.083	-0.49241	neg	4.98	1	186.0548, 159.0926, 142.0660, 116.0505, 74.0243	0.351941	0.151122	Indoles and derivatives	Indolyl carboxylic acids and derivatives	Indolyl carboxylic acids and derivatives
Creatine	HMDB0000064	132.077	132.077	0.378568	pos	1.49	1	114.0667, 90.0555, 87.0602, 45.0544	0.358509	0.149096	Carboxylic acids and derivatives	Amino acids, peptides, and analogues	Alpha amino acids and derivatives
N6,N6,N6-Trimethyl-L-lysine	HMDB0001325	189.16	189.16	-0.792981	pos	1.31	1	172.1333, 143.1545, 114.1278, 84.0807	0.365884	0.146848	Carboxylic acids and derivatives	Amino acids, peptides, and analogues	L-alpha-amino acids
N-Acetyl-L-aspartic acid	HMDB0000812	174.041	174.041	-1.14916	neg	2.31	1	41.998,58.0293,59.0138,71.0138,88.0402,115.0023,114.0198,130.0516,156.0304,174.0422	0.370631	0.145415	Carboxylic acids and derivatives	Amino acids, peptides, and analogues	Aspartic acid and derivatives
Lenticin	HMDB0061115	247.144	247.145	3.23698	pos	5.32	1	188.0703, 146.0598, 144.0811, 118.0647, 91.0551, 60.0812	0.378123	0.143176	Carboxylic acids and derivatives	Amino acids, peptides, and analogues	L-alpha-amino acids
Succinic acid	HMDB0000254	117.019	117.019	1.45275	neg	3.43	1	99.0085, 73.0292, 55.0187	0.382339	0.141927	Carboxylic acids and derivatives	Dicarboxylic acids and derivatives	Dicarboxylic acids and derivatives
L-Proline	HMDB0000162	116.071	116.071	0.77539	pos	1.54	1	116.0702,70.0649,43.0533	0.393175	0.138754	Carboxylic acids and derivatives	Amino acids, peptides, and analogues	Proline and derivatives
L-Aspartic acid	HMDB0000191	134.045	134.045	-1.34283	pos	1.32	1	116.0345, 88.0394, 74.0238, 59.0693, 46.0274	0.442095	-0.125022	Carboxylic acids and derivatives	Amino acids, peptides, and analogues	Aspartic acid and derivatives
Leucyl-phenylalanine	HMDB0013243	277.156	277.155	-2.41741	neg	5.98	1	259.1455, 164.0719, 129.1029, 103.0559, 91.0555	0.50206	0.109281	Carboxylic acids and derivatives	Amino acids, peptides, and analogues	Dipeptides
Inosine	HMDB0000195	267.073	267.074	2.65844	neg	3.85	1	135.0309, 108.0200, 92.0241	0.516227	0.105707	Purine nucleosides	Not Available	Purine nucleosides
L-Lactic acid	HMDB0000190	89.0244	89.0247	3.1452	neg	2.28	1	71.0121,46.9097,44.9998,43.0185	0.519889	0.104791	Hydroxy acids and derivatives	Alpha hydroxy acids and derivatives	Alpha hydroxy acids and derivatives
L-Histidine	HMDB0000177	156.077	156.077	-1.60178	pos	1.29	1	156.0766,110.0709,93.0442,83.0607,56.0492	0.524393	0.103669	Carboxylic acids and derivatives	Amino acids, peptides, and analogues	Histidine and derivatives
Xanthine	HMDB0000292	151.026	151.026	2.31748	neg	2.93	1	108.0199, 80.0253, 65.9988, 59.0137, 41.9981	0.540269	-0.0997511	Imidazopyrimidines	Purines and purine derivatives	Xanthines
Glutaric acid	HMDB0000661	131.035	131.035	0.152631	neg	4.23	1	87.0547, 69.0365	0.54045	0.0997067	Carboxylic acids and derivatives	Dicarboxylic acids and derivatives	Dicarboxylic acids and derivatives
4-Hydroxyproline	HMDB0000725	132.066	132.065	-1.66584	pos	1.37	1	150.0765, 133.0507	0.552677	0.0967273	Carboxylic acids and derivatives	Amino acids, peptides, and analogues	Proline and derivatives
DL-2-Aminooctanoic acid	HMDB0000991	158.119	158.119	1.58109	neg	5.74	1	140.1082, 114.1287, 112.1135, 72.0089	0.558068	-0.0954237	Carboxylic acids and derivatives	Amino acids, peptides, and analogues	Alpha amino acids
L-Lysine	HMDB0000182	147.113	147.113	0.679751	pos	1.17	1	147.1124,130.0862,84.0810,67.0536,56.0492	0.558871	-0.0952299	Carboxylic acids and derivatives	Amino acids, peptides, and analogues	L-alpha-amino acids
Ornithine	HMDB0000214	133.097	133.097	-1.127	pos	1.17	1	116.0701, 70.0658	0.562367	0.0943882	Carboxylic acids and derivatives	Amino acids, peptides, and analogues	L-alpha-amino acids
L-Valine	HMDB0000883	116.072	116.072	-0.861536	neg	1.97	1	59.0157	0.586552	0.0886296	Carboxylic acids and derivatives	Amino acids, peptides, and analogues	Valine and derivatives
L-Serine	HMDB0000187	104.035	104.035	-3.07588	neg	1.32	1	74.0252, 56.0152, 42.0351	0.600499	-0.085357	Carboxylic acids and derivatives	Amino acids, peptides, and analogues	Serine and derivatives
Phenylalanylphenylalanine	HMDB0013302	313.155	313.154	-1.82019	pos	6.32	1	267.1495, 166.0865, 120.0812, 103.0556, 93.0702, 91.0545	0.601353	0.0851576	Carboxylic acids and derivatives	Amino acids, peptides, and analogues	Dipeptides
L-Threonine	HMDB0000167	118.051	118.051	-0.592964	neg	1.37	1	74.0249, 56.0134	0.624227	0.0798635	Carboxylic acids and derivatives	Amino acids, peptides, and analogues	L-alpha-amino acids
Uric acid	HMDB0000289	167.021	167.021	1.43694	neg	2.28	1	124.0153, 97.0041, 96.0204, 69.0093, 41.9985	0.631059	0.0782982	Imidazopyrimidines	Purines and purine derivatives	Xanthines
Deoxycholic acid	HMDB0000626	391.285	391.284	-2.249	neg	11.22	1	373.2748, 345.2798	0.665123	0.0705928	Steroids and steroid derivatives	Bile acids, alcohols and derivatives	Dihydroxy bile acids, alcohols and derivatives
Cysteine-S-sulfate	HMDB0000731	199.969	199.969	-2.95045	neg	1.42	1	182.9425, 126.9525, 120.0122, 80.9649	0.670577	0.0693734	Carboxylic acids and derivatives	Amino acids, peptides, and analogues	S-sulfo-L-cysteines
L-Asparagine	HMDB0000168	133.061	133.06	-2.02915	pos	1.32	1	116.0352, 87.0556, 74.0241, 46.0287	0.674871	-0.068416	Carboxylic acids and derivatives	Amino acids, peptides, and analogues	Asparagine and derivatives
N-Acetylglutamine	HMDB0006029	189.087	189.087	-0.951943	pos	1.54	1	171.0762, 160.0591, 143.0819, 130.0497, 102.0547, 88.0391	0.720188	-0.0584424	Carboxylic acids and derivatives	Amino acids, peptides, and analogues	Glutamine and derivatives
Hypoxanthine	HMDB0000157	137.046	137.046	1.53233	pos	2.42	1	120.0189, 119.0353, 110.0347, 94.0202, 92.0250, 82.0407, 55.0301	0.723779	-0.0576615	Imidazopyrimidines	Purines and purine derivatives	Hypoxanthines
L-Glutamic acid	HMDB0000148	146.046	146.046	-0.547773	neg	1.41	1	128.0326, 102.0553, 74.0248	0.729089	-0.056509	Carboxylic acids and derivatives	Amino acids, peptides, and analogues	Glutamic acid and derivatives
p-Cresol sulfate	HMDB0011635	187.007	187.007	-0.26737	neg	6.51	1	107.0502, 80.9649, 79.9571	0.737516	0.0546853	Organic sulfuric acids and derivatives	Arylsulfates	Phenylsulfates
Edetic Acid	HMDB0015109	291.083	291.083	-0.652734	neg	1.57	1	273.0731, 247.0946, 203.1045, 201.0888, 132.0311	0.741734	-0.0537752	Carboxylic acids and derivatives	Tetracarboxylic acids and derivatives	Tetracarboxylic acids and derivatives
1-Methylhistidine	HMDB0000001	170.092	170.092	-1.17583	pos	1.29	1	152.0819, 135.0555, 124.0872, 109.0963, 107.0608	0.741901	-0.0537393	Carboxylic acids and derivatives	Amino acids, peptides, and analogues	Histidine and derivatives
Guanosine	HMDB0000133	282.084	282.084	-0.319053	neg	3.83	1	150.041	0.752045	0.0515567	Purine nucleosides	Purine 2'-deoxyribonucleosides	Purine 2'-deoxyribonucleosides
Choline	HMDB0000097	104.107	104.107	3.93826	pos	1.32	1	60.0821, 59.0739, 58.0662, 45.0341, 44.0499	0.764819	0.0488211	Organonitrogen compounds	Quaternary ammonium salts	Cholines
Ribothymidine	HMDB0000884	257.078	257.078	-0.816873	neg	4.03	1	239.0759, 214.0717, 125.0353, 124.0409	0.773956	0.0468724	Pyrimidine nucleosides	Not Available	Pyrimidine nucleosides
Isocitric acid	HMDB0000193	191.02	191.02	0.88996	neg	1.9	1	173.0090,154.9982,129.0188,117.0189,111.0087,73.0297	0.784624	-0.0446052	Carboxylic acids and derivatives	Tricarboxylic acids and derivatives	Tricarboxylic acids and derivatives
Cholic acid	HMDB0000619	407.28	407.28	-0.982125	neg	9.55	1	407.2832,345.2841	0.793316	0.042764	Steroids and steroid derivatives	Bile acids, alcohols and derivatives	Trihydroxy bile acids, alcohols and derivatives
Thymine	HMDB0000262	127.05	127.05	-2.36127	pos	4	1	107.0244, 85.0037, 55.0183	0.820842	-0.0369669	Diazines	Pyrimidines and pyrimidine derivatives	Hydroxypyrimidines
4-Ethylphenylsulfate	HMDB0062551	201.023	201.022	-2.98474	neg	7.5	1	121.0657,106.0429,79.9577	0.869514	-0.0268201	Organic sulfuric acids and derivatives	Arylsulfates	Phenylsulfates
L-Glutamine	HMDB0000641	147.076	147.077	0.543935	pos	1.32	1	130.0490, 102.0554, 84.0452, 56.0506, 41.0394	0.869834	-0.0267539	Carboxylic acids and derivatives	Amino acids, peptides, and analogues	L-alpha-amino acids
Sarcosine	HMDB0000271	88.0404	88.0403	-1.13584	neg	1.5	1	42.0345	0.869994	0.0267205	Carboxylic acids and derivatives	Amino acids, peptides, and analogues	Alpha amino acids
Gluconic acid	HMDB0000625	195.051	195.051	1.38425	neg	1.43	1	177.0419, 129.0187, 99.0083, 75.0091	0.878179	0.0250251	Organooxygen compounds	Carbohydrates and carbohydrate conjugates	Sugar acids and derivatives
L-Threonic acid	HMDB0062620	135.03	135.03	1.48115	neg	1.47	1	44.9983,47.0127,59.0135,72.9924,71.0139,75.0085,89.0239,117.0193,135.0300	0.890141	-0.022552	Organooxygen compounds	Carbohydrates and carbohydrate conjugates	Sugar acids and derivatives
L-Methionine	HMDB0000696	150.058	150.058	-2.19914	pos	2.27	1	150.0572,133.0316,104.0520,61.0102,56.0498	0.899707	-0.0205778	Carboxylic acids and derivatives	Amino acids, peptides, and analogues	Methionine and derivatives
N2,N2-Dimethylguanosine	HMDB0004824	312.13	312.13	-2.40284	pos	4.39	1	180.0876, 110.0359	0.906802	-0.0191154	Purine nucleosides	Not Available	Purine nucleosides
L-Tyrosine	HMDB0000158	182.081	182.081	-1.48286	pos	3.61	1	182.0829,165.0545,136.0758,123.0428,119.0479,91.0543	0.939105	-0.0124741	Carboxylic acids and derivatives	Amino acids, peptides, and analogues	Tyrosine and derivatives
Glycolic acid	HMDB0000115	75.0088	75.0088	0.399953	neg	1.49	1	56.9976, 44.9979	0.956355	0.00893641	Hydroxy acids and derivatives	Alpha hydroxy acids and derivatives	Alpha hydroxy acids and derivatives
Oxidized glutathione	HMDB0003337	611.145	611.145	0.507245	neg	3.6	1	306.0765, 272.0886, 177.0337, 128.0349	0.999315	-0.000140107	Carboxylic acids and derivatives	Amino acids, peptides, and analogues	Peptides
3-hydroxyoctanoyl carnitine	HMDB0061634	304.212	304.212	-0.164359	pos	6.35	2	287.2216, 199.1694, 111.1163, 85.0295, 60.0828	2.44e-05	0.614779	Fatty Acyls	Fatty acid esters	Acyl carnitines
3-Methylglutarylcarnitine	HMDB0000552	290.16	290.16	1.34409	pos	4.31	2	231.0877, 213.0765, 85.0294	6.64e-05	0.587895	Fatty Acyls	Fatty acid esters	Acyl carnitines
9-Decenoylcarnitine	HMDB0013205	314.233	314.232	-1.55935	pos	8.14	2	255.1585, 153.1281, 144.1007, 135.117485.0286, 60.0845	0.000203954	0.554663	Fatty Acyls	Fatty acid esters	Acyl carnitines
cis-4-Decenoylcarnitine	HMDB0240585	314.233	314.233	-0.286412	pos	8.28	2	255.1586, 144.1009, 85.0291, 60.0845	0.000210158	0.553726	Fatty Acyls	Fatty acid esters	Acyl carnitines
3-Hydroxyisovalerylcarnitine	HMDB0061189	262.165	262.166	2.67008	pos	4.01	2	244.1549, 185.0811, 85.0289	0.000824092	0.507767	Fatty Acyls	Fatty acid esters	Acyl carnitines
Propionylcholine	HMDB0013305	160.133	160.133	1.81099	pos	1.96	2	118.1229, 100.1122, 43.0179	0.00102057	0.499948	Organonitrogen compounds	Quaternary ammonium salts	Acyl cholines
9-Methyluric acid	HMDB0001973	181.037	181.037	-0.0552374	neg	4.05	2	138.0299, 110.0352, 83.0246	0.00117192	0.494791	Imidazopyrimidines	Purines and purine derivatives	Xanthines
Pyroglutamine	HMDB0062558	129.066	129.066	-1.1622	pos	1.46	2	112.0381, 101.0706, 84.0442, 58.0653	0.00136815	0.488921	Carboxylic acids and derivatives	Amino acids, peptides, and analogues	Alpha amino acids and derivatives
Decatrienoylcarnitine	HMDB0240752	310.201	310.201	-1.25725	pos	7.55	2	269.0467, 251.1270, 167.1036, 121.1018, 85.0289, 60.0848	0.00144483	0.486828	Fatty Acyls	Fatty acid esters	Acyl carnitines
2-methoxyacetaminophen sulfate	HMDB0062550	260.023	260.023	-0.499955	neg	3.74	2	215.9975, 201.9813, 178.0511, 96.9603, 80.9655	0.00216062	0.470966	Organic sulfuric acids and derivatives	Arylsulfates	Phenylsulfates
3-hydroxydecanoyl carnitine	HMDB0061636	332.243	332.243	-1.65541	pos	7.55	2	273.1068, 144.1011, 85.0289, 60.0859	0.00263833	0.462804	Fatty Acyls	Fatty acid esters	Acyl carnitines
L-Octanoylcarnitine	HMDB0000791	288.217	288.218	2.28994	pos	7.64	2	229.1425, 144.1025, 127.1101, 85.0291, 60.0831	0.00274484	0.461163	Fatty Acyls	Fatty acid esters	Acyl carnitines
Tryptophan 2-C-mannoside	HMDB0240296	365.135	365.135	-1.09548	neg	4.24	2	347.1255, 321.1462, 245.0926, 158.0605, 130.0668	0.00319613	0.454775	Indoles and derivatives	Indolyl carboxylic acids and derivatives	Indolyl carboxylic acids and derivatives
cis-5-Tetradecenoylcarnitine	HMDB0002014	370.295	370.295	-1.05321	pos	9.41	2	311.2215, 209.1881, 191.1783, 157.0495, 144.1031, 85.0288,	0.00430781	0.441888	Fatty Acyls	Fatty acid esters	Acyl carnitines
Beta-Citryl-L-glutamic acid	HMDB0013220	320.062	320.062	-1.31224	neg	3.58	2	302.0506, 284.0382, 240.0508, 128.0336	0.00608169	0.426362	Carboxylic acids and derivatives	Amino acids, peptides, and analogues	Glutamic acid and derivatives
3-Oxohexanoic acid	HMDB0010717	129.056	129.056	0.619887	neg	5.01	2	93.0344, 69.0347, 59.0141	0.00789156	0.414142	Keto acids and derivatives	Medium-chain keto acids and derivatives	Medium-chain keto acids and derivatives
(R)-3-hydroxybutyrylcarnitine	HMDB0062735	248.149	248.149	-1.41044	pos	2.78	2	189.0749, 171.0985, 129.0550, 85.0289	0.00935412	0.405924	Fatty Acyls	Fatty acid esters	Acyl carnitines
3-Hydroxyoctanoic acid	HMDB0001954	159.103	159.102	-1.06849	neg	7.89	2	115.1130, 99.0817, 59.0141	0.0131931	0.388668	Hydroxy acids and derivatives	Medium-chain hydroxy acids and derivatives	Medium-chain hydroxy acids and derivatives
3-Dehydroquinate	HMDB0012710	189.04	189.041	0.211595	neg	3.51	2	174.0163, 129.0189, 71.0141	0.0135329	0.387356	Hydroxy acids and derivatives	Alpha hydroxy acids and derivatives	Alpha hydroxy acids and derivatives
3-hydroxydodecanoyl carnitine	HMDB0061638	360.274	360.275	0.693915	pos	8.42	2	285.2055, 85.0289, 60.0854	0.0135385	0.387335	Fatty Acyls	Fatty acid esters	Acyl carnitines
O-decanoyl-L-carnitine	HMDB0062631	316.248	316.249	2.40318	pos	8.46	2	257.1745, 155.1422, 144.1008, 85.0288, 57.0339	0.0146054	0.383392	Fatty Acyls	Fatty acid esters	Acyl carnitines
Porphobilinogen	HMDB0000245	225.088	225.088	-0.799687	neg	4.47	2	210.0766, 164.0712, 150.0555, 121.0766	0.0154211	0.380539	Organonitrogen compounds	Amines	Aralkylamines
L-gamma-glutamyl-L-isoleucine	HMDB0011170	259.13	259.13	-1.35067	neg	4.87	2	241.1168, 223.1065, 197.1270, 130.0870, 128.0350	0.0165253	-0.376873	Carboxylic acids and derivatives	Amino acids, peptides, and analogues	Dipeptides
Tiglylcarnitine	HMDB0002366	244.154	244.154	0.286704	pos	5.16	2	185.0811, 85.0289	0.0166093	0.376602	Fatty Acyls	Fatty acid esters	Acyl carnitines
Pyrophosphate	HMDB0000250	176.936	176.935	-3.10847	neg	1.34	2	158.9247, 96.9694, 78.9583	0.0218256	-0.361712	Non-metal oxoanionic compounds	Non-metal pyrophosphates	Non-metal pyrophosphates
Arabinonic acid	HMDB0000539	165.04	165.04	-0.969459	neg	1.43	2	89.0241, 75.0084, 72.9929, 59.0137, 44.9979	0.0232993	0.35805	Organooxygen compounds	Carbohydrates and carbohydrate conjugates	Sugar acids and derivatives
N1-Methyl-2-pyridone-5-carboxamide	HMDB0004193	153.066	153.066	-0.97997	pos	3.88	2	136.0396, 135.0551, 110.0603, 108.0441, 80.0492	0.0241684	0.35598	Pyridines and derivatives	Pyridinecarboxylic acids and derivatives	Nicotinamides
Indolylacryloylglycine	HMDB0006005	243.078	243.078	0.740505	neg	1.78	2	130.0511, 112.0406, 84.0458	0.0253626	0.353235	Carboxylic acids and derivatives	Amino acids, peptides, and analogues	N-acyl-alpha amino acids
3-Oxododecanoic acid	HMDB0010727	215.164	215.165	1.99847	pos	10.8	2	195.1392, 59.0148, 41.0052	0.0276353	0.348294	Keto acids and derivatives	Medium-chain keto acids and derivatives	Medium-chain keto acids and derivatives
2-trans,4-cis-Decadienoylcarnitine	HMDB0013325	312.217	312.216	-3.9716	pos	7.74	2	253.1439, 85.0288, 60.0839	0.0278332	0.347879	Fatty Acyls	Fatty acid esters	Acyl carnitines
3,3'-Thiobispropanoic acid	HMDB0031162	177.023	177.022	-3.3894	neg	4.36	2	61.0118, 58.9965	0.0282812	0.346951	Carboxylic acids and derivatives	Dicarboxylic acids and derivatives	Dicarboxylic acids and derivatives
1-(Hydroxymethyl)-5,5-dimethyl-2,4-imidazolidinedione	HMDB0031670	159.076	159.076	-2.01161	pos	1.39	2	141.0657, 129.0661, 112.0394, 86.0601	0.0292876	0.344908	Azolidines	Imidazolidines	Hydantoins
2-Octenoylcarnitine	HMDB0013324	286.201	286.201	-2.06149	pos	7.01	2	227.1279, 144.1023, 125.0979, 85.0289, 60.0830	0.0329121	0.338002	Fatty Acyls	Fatty acid esters	Acyl carnitines
3-hydroxytetradecanoyl carnitine	HMDB0061640	388.306	388.306	-0.386294	pos	9.09	2	329.2325, 85.0289	0.0338352	0.336344	Fatty Acyls	Fatty acid esters	Acyl carnitines
9,12-Hexadecadienoylcarnitine	HMDB0013334	396.311	396.311	0.403724	pos	9.59	2	337.2376, 144.1025, 85.0286	0.0426571	0.32212	Fatty Acyls	Fatty acid esters	Acyl carnitines
Symmetric dimethylarginine	HMDB0003334	203.15	203.15	-1.23062	pos	1.49	2	131.0823, 114.0561, 85.0774, 71.0618	0.0446352	0.319265	Carboxylic acids and derivatives	Amino acids, peptides, and analogues	Arginine and derivatives
11-HpODE	HMDB0062281	311.223	311.223	0.706889	neg	11.65	2	293.2118, 267.2325, 211.0979	0.0469006	0.316118	Fatty Acyls	Lineolic acids and derivatives	Lineolic acids and derivatives
4-Hydroxybutyric acid	HMDB0000710	103.04	103.04	1.26165	neg	3.78	2	85.0288, 73.0277, 67.0185, 55.0186	0.0529044	-0.308335	ificationNot classified	NA	NA
gamma-Glutamylleucine	HMDB0011171	259.13	259.13	-0.192953	neg	5.05	2	241.1169, 223.1067, 197.1270. 130.0869, 128.0341	0.0719903	-0.287552	Carboxylic acids and derivatives	Amino acids, peptides, and analogues	Dipeptides
4-Hydroxybenzaldehyde	HMDB0011718	121.029	121.029	0	neg	6.45	2	91.0185, 67.0185	0.0735008	0.286102	Organooxygen compounds	Carbonyl compounds	Hydroxybenzaldehydes
3-Hydroxydodecanoic acid	HMDB0000387	215.165	215.166	1.06895	neg	10.69	2	197.1551, 59.0144	0.075665	-0.284065	Hydroxy acids and derivatives	Medium-chain hydroxy acids and derivatives	Medium-chain hydroxy acids and derivatives
Glu Lys Tyr Ser Asn	METLIN 264242	638.279	638.275	-5.84384	neg	12.06	2	622.2825, 599.1998, 421.2046, 320.1589, 220.0909, 84.0792	0.0843971	-0.276282	Amino acids	NA	NA
Tyrosyl-Glutamate	HMDB0029104	309.109	309.109	-1.32639	neg	4.39	2	291.0989, 247.1095, 128.0356, 119.0507	0.0853513	-0.275471	Carboxylic acids and derivatives	Amino acids, peptides, and analogues	Dipeptides
3-Hydroxy-cis-5-tetradecenoylcarnitine	HMDB0013330	386.29	386.29	-1.03549	pos	8.95	2	327.2164, 85.0288	0.0885087	0.272833	Fatty Acyls	Fatty acid esters	Acyl carnitines
Tyrosyl-Alanine	HMDB0029098	253.118	253.119	3.63466	pos	5.38	2	253.1171, 235.1084, 217.0977, 119.0611, 118.0655, 92.0495, 72.0474	0.100104	0.263731	Carboxylic acids and derivatives	Amino acids, peptides, and analogues	Dipeptides
Isobutyrylcarnitine	HMDB0000736	232.154	232.154	-0.99072	pos	4.64	2	173.0813, 144.1021, 85.0283, 71.0502, 60.0818,	0.10037	0.263533	Fatty Acyls	Fatty acid esters	Acyl carnitines
2-Hydroxyglutarate	HMDB0059655	147.03	147.03	0.680134	neg	3.58	2	101.0244,85.0295	0.103059	-0.261542	Hydroxy acids and derivatives	Short-chain hydroxy acids and derivatives	Short-chain hydroxy acids and derivatives
Leucylproline	HMDB0011175	229.155	229.155	0.130916	pos	2.36	2	142.0844, 98.0609, 70.0659, 68.0506,	0.108592	0.257568	Carboxylic acids and derivatives	Amino acids, peptides, and analogues	Dipeptides
N-Acetylneuraminic acid	HMDB0000230	308.099	308.099	-0.6816	neg	1.49	2	218.0684, 188.0549, 144.0636, 119.0330, 87.0091	0.112347	0.254958	Organooxygen compounds	Carbohydrates and carbohydrate conjugates	N-acylneuraminic acids
3, 5-Tetradecadiencarnitine	HMDB0013331	368.28	368.279	-0.380146	pos	9.09	2	309.2065, 189.1635, 85.0285, 60.0853	0.113482	0.254182	Fatty Acyls	Fatty acid esters	Acyl carnitines
LysoPC(16:0)	HMDB0010382	496.34	496.34	0.463392	pos	11.69	2	478.3262, 313.2715, 258.1072, 184.0715, 124.9985, 104.1065, 86.0968	0.133799	-0.241191	Glycerophospholipids	Glycerophosphocholines	1-acyl-sn-glycero-3-phosphocholines
Valproic Acid	HMDB0001877	143.108	143.108	1.04816	neg	7.59	2	125.0967, 101.0605, 99.1177, 83.0499	0.139079	0.238058	Fatty Acyls	Fatty acids and conjugates	Methyl-branched fatty acids
Prolylhydroxyproline	HMDB0006695	229.118	229.118	-2.53144	pos	1.69	2	132.0644, 70.0671	0.141239	0.236802	Carboxylic acids and derivatives	Amino acids, peptides, and analogues	Dipeptides
2-Aminobenzoic acid	HMDB0001123	138.055	138.055	-2.60766	pos	5.86	2	118.0295, 92.0503	0.162698	0.225028	Benzene and substituted derivatives	Benzoic acids and derivatives	Aminobenzoic acids
Hydroxyoctanoic acid	HMDB0000711	159.103	159.102	-3.58259	neg	8.41	2	141.0923, 113.0977	0.162902	-0.224922	Fatty Acyls	Fatty acids and conjugates	Medium-chain fatty acids
N(2)-phenylacetyl-L-glutaminate	HMDB0062645	263.104	263.104	0.646133	neg	5.74	2	245.0928, 128.0345, 127.0515	0.16453	0.224077	Carboxylic acids and derivatives	Amino acids, peptides, and analogues	Glutamine and derivatives
LysoPE(16:0)	HMDB0011473	454.293	454.293	-0.704391	pos	11.61	2	255.2326, 196.0390, 152.9959, 140.0121, 78.9599	0.174085	-0.219234	Glycerophospholipids	Glycerophosphoethanolamines	2-acyl-sn-glycero-3-phosphoethanolamines
N-Acetyl-L-alanine	HMDB0000766	130.051	130.051	0.999608	neg	3.65	2	112.0399, 88.0401, 86.0245, 58.0295	0.180735	0.215976	Carboxylic acids and derivatives	Amino acids, peptides, and analogues	N-acyl-L-alpha-amino acids
1-(beta-D-Ribofuranosyl)-1,4-dihydronicotinamide	HMDB0011648	257.113	257.112	-3.11147	pos	3.9	2	240.0850, 125.0698, 108.0451, 89.0612	0.197908	-0.207937	Organooxygen compounds	Carbohydrates and carbohydrate conjugates	Glycosylamines
2-Hydroxybutyric acid	HMDB0000008	103.04	103.04	-0.679347	neg	3.59	2	59.0155, 41.0395	0.229744	0.194242	Hydroxy acids and derivatives	Alpha hydroxy acids and derivatives	Alpha hydroxy acids and derivatives
9-Hexadecenoylcarnitine	HMDB0013207	398.326	398.326	-1.9833	pos	10.01	2	339.2532, 144.1022, 85.0289, 60.0829	0.230819	0.193803	Fatty Acyls	Fatty acid esters	Acyl carnitines
Nocardicin C	PubChem 96023704	485.168	485.166	-3.0711	neg	6.72	2	309.1331, 175.0235, 113.0260	0.248587	-0.186741	NA	NA	NA
2-Methylthiazolidine	HMDB0031682	104.053	104.053	0.480525	pos	2.32	2	61.0108, 44.0494	0.25588	0.183941	Azolidines	Thiazolidines	Thiazolidines
Glutamylthreonine	HMDB0028829	247.094	247.093	-1.45694	neg	1.57	2	229.0833, 203.0677, 185.0566, 159.0778, 86.0613	0.273922	-0.177235	Carboxylic acids and derivatives	Amino acids, peptides, and analogues	Dipeptides
N-Lauroylglycine	HMDB0013272	256.192	256.192	-1.24906	neg	11.07	2	238.1813, 155.1807, 74.0251	0.277348	-0.175994	Carboxylic acids and derivatives	Amino acids, peptides, and analogues	N-acyl-alpha amino acids
sn2 LysoPC(16:0)	HMDB0240262	496.34	496.339	-1.55136	pos	11.43	2	478.3262, 313.2715, 258.1072, 184.0715, 124.9985, 104.1065, 86.0968	0.318037	-0.161967	Glycerophospholipids	Glycerophosphocholines	1-acyl-sn-glycero-3-phosphocholines
N-lactoyl-Phenylalanine	HMDB0062175	236.093	236.092	-2.24488	neg	6.74	2	218.0815, 192.1033, 150.0577, 147.0425, 107.0489, 88.0410	0.323832	0.160064	Carboxylic acids and derivatives	Amino acids, peptides, and analogues	Phenylalanine and derivatives
2-hydroxy-3-(sulfooxy)benzoic acid	HMDB0134105	232.976	232.976	-1.07307	neg	2.29	2	188.9861, 109.0296, 80.9654	0.342704	0.15401	Organic sulfuric acids and derivatives	Arylsulfates	Phenylsulfates
Oleoylcarnitine	HMDB0005065	426.358	426.358	0.0234545	pos	10.75	2	367.2840, 144.1015, 85.0287, 60.0833	0.363792	-0.147483	Fatty Acyls	Fatty acid esters	Acyl carnitines
Dityrosine	HMDB0006045	359.125	359.124	-2.67316	neg	6.07	2	315.1352, 269.1297, 242.1189	0.366499	-0.146661	Not Available	Not Available	Lignans, neolignans and related compounds
sn2 LysoPC(18:2)	HMDB0061700	520.34	520.34	0.0576546	pos	10.93	2	502.3288, 184.0725, 124.9998, 104.1072, 86.0971, 60.0828	0.367779	-0.146274	LPCs	LPCs	LPCs
1-Pyrroline	HMDB0012497	70.0651	70.0651	-0.428173	pos	1.52	2	42.0337	0.39181	0.139151	Pyrrolines	Not Available	Pyrrolines
3-Oxotetradecanoic acid	HMDB0010730	241.181	241.181	1.99021	neg	11.57	2	223.1706, 59.0142	0.420111	-0.131081	Fatty Acyls	Fatty acids and conjugates	Long-chain fatty acids
2,5-Furandicarboxylic acid	HMDB0004812	154.999	154.999	0.645167	neg	2.6	2	111.0087, 92.9980, 67.0192	0.422699	0.130359	Furans	Furoic acid and derivatives	Furoic acids
Gamma-Glutamyl Glutamine	HMDB0028833	274.104	274.104	-2.40784	neg	1.54	2	256.0943, 238.0834, 145.0613, 128.035	0.433973	-0.127241	Carboxylic acids and derivatives	Amino acids, peptides, and analogues	Glutamine and derivatives
Leucyl-Aspartate	HMDB0028925	245.114	245.114	-2.44784	neg	4.2	2	156.1444, 74.0243	0.445504	-0.124098	Carboxylic acids and derivatives	Amino acids, peptides, and analogues	Dipeptides
Phenol sulphate	HMDB0060015	172.991	172.992	1.73419	neg	5.53	2	93.0343	0.485282	0.113581	Organic sulfuric acids and derivatives	Arylsulfates	Phenylsulfates
gamma-Glutamylmethionine	HMDB0034367	277.086	277.086	-1.33532	neg	4.29	2	259.0752, 148.0417, 128.0346, 46.9976	0.486698	-0.113215	Carboxylic acids and derivatives	Amino acids, peptides, and analogues	Dipeptides
3-Oxodecanoic acid	HMDB0010724	185.118	185.118	-0.648234	neg	9.28	2	167.1077, 139.1129, 45.0001	0.518686	0.105092	Keto acids and derivatives	Medium-chain keto acids and derivatives	Medium-chain keto acids and derivatives
2,6 Dimethylheptanoyl carnitine	HMDB0006320	302.233	302.232	-1.2904	pos	8.1	2	243.1605, 85.0291	0.575604	0.0912226	Fatty Acyls	Fatty acid esters	Acyl carnitines
Aspartyl-Glutamate	HMDB0028752	261.073	261.072	-3.14089	neg	1.47	2	243.0627, 215.0680, 171.0785, 155.0829, 128.0354, 100.0407	0.581966	-0.089713	Carboxylic acids and derivatives	Amino acids, peptides, and analogues	Dipeptides
Linoelaidyl carnitine	HMDB0006461	424.342	424.342	0.141395	pos	10.21	2	365.2685, 144.1019, 85.0283, 60.0827	0.617163	0.0814895	Fatty Acyls	Fatty acid esters	Acyl carnitines
p-Cresol glucuronide	HMDB0011686	283.082	283.082	-0.812484	neg	6.28	2	265.0722, 107.0498, 103.0051, 75.0091, 59.0145	0.638668	0.076563	Organooxygen compounds	Carbohydrates and carbohydrate conjugates	Phenolic glycosides
Hydroquinone sulfate	HMDB0240263	131.071	131.071	0.228883	neg	5.31	2	109.0293, 80.9651	0.680995	0.0670547	Organic sulfuric acids and derivatives	Arylsulfates	Phenylsulfates
Dihydrocaffeic acid 3-sulfate	HMDB0041721	261.007	261.008	1.34096	neg	3.59	2	242.9968, 215.0018, 96.9602	0.68893	-0.0652971	Organic sulfuric acids and derivatives	Arylsulfates	Phenylsulfates
[3-(4-methoxyphenyl)propoxy]sulfonic acid	HMDB0135750	245.049	245.049	-1.30586	neg	7.59	2	165.0929, 164.0848, 80.9649, 79.9568	0.699079	0.0630599	NA	NA	NA
3-Indolehydracrylic acid	HMDB0059765	204.067	204.066	-0.588043	neg	7.15	2	160.0739, 116.0502, 103.0565, 59.0139	0.704553	-0.061858	Indoles and derivatives	Indolyl carboxylic acids and derivatives	Indolyl carboxylic acids and derivatives
Guanosine monophosphate	HMDB0001397	362.051	362.05	-0.60765	neg	2.22	2	211.0003, 150.0414, 96.9703, 78.9602	0.731983	-0.0558819	Purine nucleotides	Purine ribonucleotides	Purine ribonucleoside monophosphates
N-gamma-Glutamylglutamine	HMDB0029147	276.119	276.118	-3.65784	pos	1.62	2	259.0904, 213.0885, 147.0763, 130.0494, 84.0445	0.781731	-0.0452191	Carboxylic acids and derivatives	Amino acids, peptides, and analogues	Glutamine and derivatives
4-Methylcatechol 2-sulfate	HMDB0240461	203.002	203.002	1.13299	neg	6.4	2	187.0059, 177.0219, 159.0113, 125.0599	0.82547	0.0359967	Organic sulfuric acids and derivatives	Arylsulfates	Phenylsulfates
4-vinylphenol Sulfate	HMDB0062775	199.007	199.007	-0.753742	neg	7.19	2	119.0506, 96.0605	0.831567	0.0347204	Organic sulfuric acids and derivatives	Arylsulfates	Phenylsulfates
L-2-Amino-4-methylenepentanedioic acid	HMDB0029433	160.06	160.06	-2.68649	pos	1.57	2	114.0548, 104.0691, 88.0388, 86.0591, 74.0575	0.836934	-0.0335988	Carboxylic acids and derivatives	Amino acids, peptides, and analogues	Alpha amino acids
Alanylaspartic acid	HMDB0028683	203.067	203.067	-0.738671	neg	1.44	2	185.0558, 159.0776, 141.0661, 115.0870, 88.0402	0.878838	-0.0248889	Peptidomimetics	Hybrid peptides	Hybrid peptides
Aspartyl-Threonine	HMDB0028763	233.078	233.077	-1.75907	neg	1.51	2	215.0672, 171.0774, 155.0459, 143.0465, 129.0672, 100.0402, 88.0407, 74.0246,	0.886811	0.0232399	Carboxylic acids and derivatives	Amino acids, peptides, and analogues	Dipeptides
Cysteineglutathione disulfide	HMDB0000656	425.081	425.08	-1.24682	neg	1.52	2	338.0486, 320.0383, 288.0665, 179.0499, 145.0625	0.893414	-0.0218761	Carboxylic acids and derivatives	Amino acids, peptides, and analogues	Oligopeptides
Glycerylphosphorylethanolamine	HMDB0000114	214.049	214.048	-0.467184	neg	1.33	2	140.0118, 122.0013, 96.9694, 78.9593	0.945053	0.0112538	Glycerophospholipids	Glycerophosphoethanolamines	Glycerophosphoethanolamines
2-Methylbutyrylglycine	HMDB0000339	158.082	158.082	0.189775	neg	5.5	2	140.0719, 114.0929, 100.0042, 74.0249	0.951158	-0.0100017	Carboxylic acids and derivatives	Amino acids, peptides, and analogues	N-acyl-alpha amino acids
Acetaminophen glucuronide	HMDB0010316	326.088	326.089	2.02399	neg	4.14	2	175.0235, 150.0556, 113.0241	0.975912	-0.00493052	Organooxygen compounds	Carbohydrates and carbohydrate conjugates	Phenolic glycosides
isomer of 2-Octenoylcarnitine	NA	286.201	286.201	-1.36268	pos	7.07	3	227.1272, 144.1028, 125.0985, 85.0300, 60.0829	0.000305555	0.541776	Acyl carnitines	NA	NA
isomer of 3-hydroxyoctanoyl carnitine	NA	304.212	304.212	-0.493077	pos	6.43	3		0.000478449	0.526846	Fatty Acyls	Fatty acid esters	Acyl carnitines
Isomer of Decatrienoylcarnitine	NA	310.201	310.201	-0.290134	pos	7.34	3	251.1278， 167.1042， 121.1015， 85.0291, 60.0841	0.0111823	0.397075	Acyl carnitines	NA	NA

[truncated: 10 more sheets: Table 11, Table 12, Table 13, Table14, Table 15, Sheet 16, Table 17, Table 18, Table 19, Table 20]
